# Supplementary material for: High resolution cryo-EM and crystallographic snapshots of the actinobacterial two-in-one 2-oxoglutarate dehydrogenase
Source: Nat Commun. 2023 Aug 10;14:4851. doi: 10.1038/s41467-023-40253-6 (PMC10415282; doi:10.1038/s41467-023-40253-6)
Supplement: Supplementary file 8 — Source Data [file 41467_2023_40253_MOESM8_ESM.xlsx]

## Sheet: OdhA_decarboxylase_DCPIP
Application: Tecan i-control				Tecan i-control , 1.11.1.0
Device: infinite M1000Pro				Serial number: 1504007564
Firmware: V_1.05_11/2011_S3LCE_ALPHA (Nov 3 2011/09.27.24)				MAI, V_1.05_11/2011_S3LCE_ALPHA (Nov 3 2011/09.27.24)
Date:	26/02/2021
Time:	16:39:24
System				TECAN
User				tecan\tecan_VI ST
Plate				Greiner 96 Flat Bottom Transparent Polystyrene Cat. No.: 655101/655161/655192 [GRE96ft.pdfx]
Plate-ID (Stacker)
Wait (Plate)				On	Target Temperature: 25 °C
Wait (Plate Temperature)				Valid Range: 23 - 28 °C
Shaking (Orbital) Duration:				5	s
Shaking (Orbital) Amplitude:				2	mm
Shaking (Orbital) Frequency:				306	rpm
List of actions in this measurement script:
Kinetic
Shaking (Orbital) Duration:				2	s
Shaking (Orbital) Amplitude:				2	mm
Shaking (Orbital) Frequency:				306	rpm
Absorbance
Label: Label1
Kinetic Measurement
Kinetic Cycles				80
Interval Time				Minimal
Mode				Absorbance
Wavelength				600	nm
Number of Flashes				25
Settle Time				0	ms
Part of Plate				D1-D12
Start Time:	26/02/2021 16:39:35
Cycle Nr.	1	2	3	4	5	6	7	8	9	10	11	12	13	14	15	16	17	18	19	20	21	22	23	24	25
Time [s]	0	11.9	23.8	35.7	47.6	59.5	71.4	83.3	95.2	107	118.9	130.8	142.7	154.6	166.5	178.4	190.3	202.2	214.1	226	237.9	249.8	261.7	273.6
Temp. [°C]	26	26	25.8	26	26.1	26	26.1	26.1	26.3	26.1	26.3	26.3	26.1	26.3	26.3	26.1	26.3	26.1	26.4	26.3	26.3	26.4	26.3	26.3
Blank 2,5 µl	0.7702	0.7692	0.7673	0.766	0.7657	0.7649	0.7646	0.7642	0.7636	0.7633	0.7635	0.7634	0.7627	0.7625	0.7625	0.7626	0.7624	0.7624	0.762	0.7614	0.762	0.7615	0.7614	0.7613
Blank 2,5 µl	0.7613	0.7567	0.7571	0.7574	0.7586	0.7578	0.7562	0.7556	0.7569	0.7557	0.7567	0.7561	0.7547	0.7557	0.7551	0.7539	0.7552	0.7559	0.7544	0.7539	0.7547	0.753	0.7535	0.7526
Blank 2,5 µl	0.709	0.7064	0.7069	0.7042	0.7023	0.7026	0.7013	0.6994	0.6996	0.6986	0.6993	0.6987	0.6979	0.6978	0.6984	0.697	0.6973	0.6977	0.697	0.6962	0.6968	0.6962	0.696	0.6957
Medium	0.7715	0.7714	0.771	0.7708	0.7708	0.7692	0.7692	0.7688	0.7678	0.7676	0.7675	0.767	0.7667	0.7664	0.7664	0.7661	0.7657	0.7654	0.7648	0.7648	0.765	0.7643	0.7642	0.7642
Medium	0.7747	0.7751	0.7744	0.7734	0.7737	0.7721	0.772	0.772	0.7715	0.7708	0.7712	0.7704	0.7703	0.7702	0.7697	0.7694	0.7694	0.7694	0.7683	0.7679	0.7683	0.7674	0.7671	0.7671
Medium	0.7748	0.7749	0.7739	0.7742	0.773	0.7722	0.7721	0.7712	0.7713	0.771	0.7708	0.7707	0.7702	0.7698	0.7696	0.7693	0.769	0.769	0.7685	0.7681	0.7678	0.7676	0.7674	0.7676
OG 2,5 µl	0.5216	0.4833	0.4516	0.4247	0.4001	0.3791	0.3609	0.3441	0.329	0.3165	0.3045	0.2957	0.2875	0.2784	0.2678	0.2595	0.2514	0.2461	0.2392	0.2326	0.228	0.2215	0.2175	0.2156
OG 2,5 µl	0.5348	0.5051	0.4731	0.4461	0.4214	0.3993	0.3818	0.3635	0.3496	0.3364	0.3243	0.3129	0.3031	0.294	0.2855	0.2785	0.2705	0.2639	0.2578	0.2512	0.2459	0.2401	0.234	0.2294
OG 2,5 µl	0.5333	0.5029	0.4733	0.4464	0.4229	0.4027	0.3836	0.3688	0.3533	0.3411	0.33	0.3185	0.3089	0.2995	0.2913	0.283	0.2761	0.2691	0.2628	0.2563	0.2505	0.2442	0.2401	0.2346
OG 2,5 µl	0.5091	0.4771	0.4474	0.4213	0.3991	0.3796	0.3626	0.3477	0.3343	0.3219	0.3111	0.3009	0.2915	0.2827	0.2747	0.2673	0.2602	0.2535	0.2469	0.241	0.236	0.2297	0.2249	0.2201
End Time:

## Sheet: PDH_ODH activity measurements
Application: Tecan i-control				Tecan i-control , 1.11.1.0
Device: infinite M1000Pro				Serial number: 1504007564
Firmware: V_1.05_11/2011_S3LCE_ALPHA (Nov 3 2011/09.27.24)				MAI, V_1.05_11/2011_S3LCE_ALPHA (Nov 3 2011/09.27.24)
Date:	25/02/2021
Time:	16:54:13
System				TECAN
User				tecan\tecan_VI ST
Plate				Greiner 96 Flat Bottom Transparent Polystyrene Cat. No.: 655101/655161/655192 [GRE96ft.pdfx]
Plate-ID (Stacker)
Wait (Plate)				On	Target Temperature: 30 °C
Wait (Plate Temperature)				Valid Range: 25 - 35 °C
Shaking (Orbital) Duration:				3	s
Shaking (Orbital) Amplitude:				2	mm
Shaking (Orbital) Frequency:				306	rpm
List of actions in this measurement script:
Kinetic
Shaking (Orbital) Duration:				2	s
Shaking (Orbital) Amplitude:				2	mm
Shaking (Orbital) Frequency:				306	rpm
Absorbance
Label: Label1
Kinetic Measurement
Kinetic Cycles				60
Interval Time				Minimal
Mode				Absorbance
Wavelength				340	nm
Number of Flashes				25
Settle Time				0	ms
Part of Plate				A1-B12
Start Time:	25/02/2021 16:54:25
Temp. [°C]	30	29.7	30	30.1	30.5	30.5	30.4	30.4	30.1	30	29.9	29.7	30	30.4	30.5	30.5	30.4	30.3	30.1	29.9	29.7	29.9	29.9	30.3	30.5	30.5	30.4	30.4	30.3	30	29.9	29.8	29.8	29.9	30.3	30.5	30.5	30.5	30.4	30.1	30.1	29.9	29.8	29.6	29.9	30.1	30.4	30.5	30.5
Cycle Nr.	1	2	3	4	5	6	7	8	9	10	11	12	13	14	15	16	17	18	19	20	21	22	23	24	25	26	27	28	29	30	31	32	33	34	35	36	37	38	39	40	41	42	43	44	45	46	47	48	49
Time [s]	0	11.6	23.3	34.9	46.6	58.2	69.8	81.5	93.1	104.7	116.4	128	139.6	151.3	162.9	174.5	186.2	197.8	209.4	221.1	232.7	244.3	256	267.6	279.3	290.9	302.5	314.1	325.8	337.4	349	360.6	372.3	383.9	395.5	407.2	418.8	430.4	442	453.7	465.3	476.9	488.5	500.1	511.8	523.4	535.1	546.7	558.3
supercomplex pyr	0.8517	0.8544	0.8547	0.8563	0.8567	0.858	0.8579	0.8587	0.86	0.8606	0.8617	0.8628	0.8637	0.8659	0.8661	0.8674	0.868	0.8694	0.8699	0.8714	0.873	0.8738	0.8738	0.8763	0.8766	0.8781	0.8802	0.8806	0.8822	0.8821	0.8841	0.8847	0.8859	0.8883	0.8881	0.8894	0.8907	0.8912	0.8937	0.8937	0.8949	0.8963	0.8977	0.8993	0.8995	0.9003	0.9023	0.9043	0.9054
supercomplex pyr	0.8259	0.8269	0.8278	0.8292	0.8298	0.8309	0.8309	0.8325	0.8336	0.8338	0.8353	0.8362	0.838	0.8387	0.8389	0.8402	0.8413	0.8419	0.8427	0.8438	0.8457	0.846	0.8469	0.8479	0.8491	0.8498	0.8514	0.8519	0.8536	0.854	0.8553	0.8561	0.8574	0.8581	0.8593	0.8603	0.8618	0.8627	0.8639	0.8652	0.8654	0.8673	0.8687	0.8698	0.8709	0.872	0.8732	0.875	0.8758
supercomplex pyr	0.9631	0.9628	0.9635	0.9668	0.9683	0.9682	0.9674	0.9708	0.9681	0.9716	0.9735	0.9776	0.9762	0.9761	0.9785	0.9793	0.9811	0.9802	0.983	0.9859	0.988	0.9872	0.99	0.9923	0.9939	0.9913	0.993	0.995	0.997	0.9971	0.9993	0.9977	1.0016	1.0013	1.0039	1.0069	1.0053	1.008	1.0109	1.0118	1.0095	1.0105	1.0109	1.0131	1.0169	1.0182	1.0199	1.0213	1.0216
supercomplex blank	0.8175	0.8188	0.8185	0.8188	0.8185	0.8188	0.8181	0.8182	0.8178	0.8172	0.8168	0.8178	0.8177	0.8179	0.8173	0.8174	0.8168	0.8168	0.8163	0.8164	0.817	0.8161	0.8164	0.8162	0.8157	0.816	0.8155	0.8148	0.8152	0.8147	0.8146	0.8144	0.8138	0.8138	0.8138	0.814	0.8132	0.813	0.8131	0.8128	0.8121	0.8123	0.8122	0.8116	0.8118	0.8115	0.8116	0.8118	0.8111
supercomplex blank	0.8187	0.8192	0.8196	0.82	0.8193	0.8197	0.8186	0.8195	0.8183	0.8188	0.8178	0.819	0.8186	0.819	0.8191	0.8181	0.818	0.8176	0.8173	0.817	0.8177	0.8167	0.8168	0.8169	0.817	0.817	0.8166	0.816	0.816	0.8156	0.8157	0.8156	0.8153	0.8147	0.8146	0.8153	0.8147	0.8142	0.8141	0.8144	0.813	0.8136	0.8127	0.8131	0.8121	0.8122	0.813	0.8125	0.8123
supercomplex blank	0.8126	0.8135	0.813	0.8132	0.813	0.8126	0.8118	0.8113	0.8111	0.8107	0.8108	0.8109	0.8116	0.811	0.8109	0.8105	0.8105	0.8105	0.8097	0.8101	0.811	0.8101	0.8097	0.8099	0.8096	0.8097	0.8099	0.8091	0.8096	0.8092	0.8091	0.8087	0.8086	0.8082	0.8083	0.8086	0.8081	0.8078	0.8082	0.8079	0.8067	0.8073	0.8067	0.8072	0.8066	0.8059	0.8066	0.8063	0.8063
supercomplex og	1.126	1.173	1.2032	1.2314	1.2565	1.2794	1.2989	1.3157	1.3309	1.3433	1.3539	1.3642	1.3732	1.3795	1.3859	1.3906	1.3945	1.3979	1.4025	1.4046	1.4082	1.4107	1.4133	1.4153	1.4158	1.4192	1.422	1.4223	1.4245	1.4266	1.4275	1.4295	1.432	1.4318	1.4331	1.4368	1.4374	1.4376	1.4401	1.4422	1.4429	1.4452	1.4466	1.4476	1.4495	1.4506	1.4526	1.4535	1.4551
supercomplex og	1.1431	1.1803	1.2111	1.2403	1.2653	1.2873	1.3062	1.3235	1.3389	1.3503	1.3616	1.3715	1.3795	1.3862	1.3913	1.3966	1.4004	1.4047	1.408	1.4097	1.4136	1.4155	1.4177	1.4197	1.4206	1.4241	1.4263	1.4278	1.4292	1.4307	1.4333	1.4343	1.4359	1.437	1.4382	1.442	1.443	1.4439	1.4458	1.4469	1.4479	1.45	1.4521	1.453	1.4552	1.4561	1.4585	1.4597	1.461
supercomplex og	1.1594	1.1966	1.2297	1.2597	1.2846	1.3069	1.3269	1.3437	1.3602	1.3725	1.3833	1.3932	1.4019	1.4088	1.4147	1.4193	1.4241	1.4276	1.4303	1.4334	1.4369	1.4388	1.4414	1.4434	1.4457	1.4477	1.4496	1.451	1.4535	1.4552	1.4568	1.4589	1.4602	1.462	1.4638	1.4654	1.4678	1.4689	1.4705	1.4719	1.4735	1.4749	1.4767	1.4783	1.4797	1.481	1.4834	1.4851	1.4866
PDHC blank	0.7957	0.7983	0.7971	0.7974	0.7965	0.7964	0.7958	0.7956	0.7956	0.7946	0.7942	0.7942	0.7939	0.7939	0.793	0.7929	0.7919	0.7921	0.7907	0.7904	0.7911	0.7899	0.7879	0.7896	0.7878	0.7883	0.7879	0.7867	0.7875	0.7862	0.7862	0.7854	0.785	0.7851	0.7839	0.7843	0.7834	0.7824	0.7826	0.7817	0.781	0.7806	0.7805	0.7797	0.7791	0.7782	0.7784	0.7777	0.7775
PDHC blank	0.8067	0.8061	0.8057	0.8058	0.8049	0.8045	0.8034	0.804	0.8038	0.8027	0.8028	0.8024	0.8031	0.8022	0.8012	0.801	0.8009	0.7999	0.7998	0.7994	0.7999	0.7989	0.7986	0.7981	0.7978	0.797	0.797	0.7962	0.7968	0.7956	0.7953	0.7948	0.7948	0.7939	0.7935	0.7932	0.7932	0.7922	0.792	0.7919	0.7902	0.7907	0.7907	0.7897	0.7893	0.7887	0.7881	0.7886	0.7874
PDHC Pyr	0.8426	0.8435	0.8449	0.846	0.8466	0.8489	0.8498	0.8522	0.8539	0.857	0.8588	0.8623	0.8651	0.8671	0.8704	0.8736	0.876	0.8789	0.8819	0.8857	0.8891	0.8919	0.8953	0.8985	0.9014	0.9046	0.9079	0.9113	0.9146	0.9169	0.9209	0.9233	0.927	0.9292	0.9323	0.9357	0.9384	0.9403	0.9437	0.946	0.9479	0.9513	0.9538	0.9557	0.9586	0.9606	0.9635	0.9664	0.9677
PDHC Pyr	0.8912	0.8927	0.8931	0.8952	0.8957	0.8982	0.8998	0.902	0.9038	0.9058	0.9081	0.9122	0.9149	0.9185	0.921	0.9248	0.9275	0.931	0.9335	0.9374	0.942	0.9445	0.9482	0.9518	0.9554	0.9589	0.962	0.9648	0.9687	0.9719	0.9753	0.9786	0.9811	0.9847	0.9882	0.9919	0.9941	0.9971	1.0007	1.0039	1.0059	1.0094	1.0123	1.0149	1.0181	1.021	1.0241	1.0268	1.0291
PDHC Pyr	0.9125	0.9143	0.9157	0.9185	0.9181	0.9188	0.9225	0.9247	0.9257	0.9292	0.9289	0.9352	0.938	0.9413	0.9457	0.9471	0.9503	0.9542	0.9568	0.9601	0.9651	0.967	0.9693	0.974	0.9794	0.9827	0.9852	0.9875	0.9918	0.9968	1.0011	1.0037	1.0036	1.0091	1.0134	1.0177	1.0189	1.0206	1.0234	1.0296	1.0307	1.0344	1.0369	1.0402	1.0404	1.045	1.0488	1.0504	1.0534
PDHC Pyr 4 µl	0.8256	0.8268	0.8268	0.8271	0.827	0.8277	0.8273	0.8274	0.8275	0.8279	0.8281	0.8286	0.8298	0.829	0.83	0.8304	0.8305	0.8308	0.8307	0.8313	0.8326	0.8323	0.8324	0.8331	0.8331	0.834	0.8349	0.8345	0.8357	0.8355	0.8362	0.8364	0.8369	0.837	0.8378	0.8387	0.8389	0.8391	0.8403	0.8407	0.84	0.8414	0.8415	0.8425	0.8429	0.8431	0.8441	0.8446	0.8453
All aliquotes 15 µl except last
End Time:	25/02/2021 17:06:04
PDH concentration	6.6903	mg/ml			SUPERCPLX concentration	11.1918	mg/ml
	0.015	ml	0.004			0.015	ml
	0.100354	mg	0.0267612			0.167878	mg
for PDH reaction take 150 - 600 s
for OGDH reaction take 0 - 60 s
	Abs/min						Activity, nmol/min/mg
supercomplex pyr	0.00589258	2.3684e-06	4.7368e-10	0.47368	2.82158		3.26646	3.31102	PDH/ODH reconstituted supercomplex, PDH activity
supercomplex pyr	0.00555741	2.23368e-06	4.46737e-10	0.446737	2.66109		3.10596	0.326094
supercomplex pyr	0.00650692	2.61532e-06	5.23065e-10	0.523065	3.11575		3.56063
supercomplex blank	-0.0010162	-4.0844e-07	-8.16879e-11	-0.0816879	-0.486592	-0.444876	-0.0417163
supercomplex blank	-0.000994416	-3.99685e-07	-7.99369e-11	-0.0799369	-0.476162		-0.0312863
supercomplex blank	-0.000776619	-3.12146e-07	-6.24292e-11	-0.0624292	-0.371873		0.0730026
supercomplex og	0.144491	5.80753e-05	1.16151e-08	11.6151	69.1876		69.6325	68.6311	PDH/ODH reconstituted supercomplex, ODH activity
supercomplex og	0.139467	5.60558e-05	1.12112e-08	11.2112	66.7817		67.2266	0.590461
supercomplex og	0.143242	5.7573e-05	1.15146e-08	11.5146	68.5892		69.0341
PDHC blank	-0.0024371	-9.79541e-07	-1.95908e-10	-0.195908	-1.95216	-1.84449
PDHC blank	-0.00216827	-8.71491e-07	-1.74298e-10	-0.174298	-1.73682
PDHC Pyr	0.0147478	5.92759e-06	1.18552e-09	1.18552	11.8133		13.6578	14.5333	PDH partial complex, PDH activity
PDHC Pyr	0.0162608	6.53568e-06	1.30714e-09	1.30714	13.0252		14.8697	0.360604
PDHC Pyr	0.0165139	6.63741e-06	1.32748e-09	1.32748	13.2279		15.0724
[truncated: 11 more columns]

## Sheet: Suppl. Fig. 2 (AUC)
Concentration	4 mg/ml				2 mg/ml				1 mg/ml				0.5 mg/ml				0.25 mg/ml				0.125 mg/ml				0.0625 mg/ml
	Normalization factor c(s)	3.44134			Normalization factor c(s)	1.48452			Normalization factor c(s)	0.981259			Normalization factor c(s)	0.386322			Normalization factor c(s)	0.188898			Normalization factor c(s)	1.06058			Normalization factor c(s)	0.38714
	Sedimentation coefficient (S)	c(s)	Normalized c(s)		Sedimentation coefficient (S)	c(s)	Normalized c(s)		Sedimentation coefficient (S)	c(s)	Normalized c(s)		Sedimentation coefficient (S)	c(s)	Normalized c(s)		Sedimentation coefficient (S)	c(s)	Normalized c(s)		Sedimentation coefficient (S)	c(s)	Normalized c(s)		Sedimentation coefficient (S)	c(s)	Normalized c(s)
	0	0.00781368	0.00227053		0	0.00812246	0.00547144		0	0.00453213	0.00461869		0	0.00398864	0.0103247		0	0.00205035	0.0108543		0	0.00714478	0.00673667		0	0.00375663	0.00970354
	0.1	0.137351	0.0399121		0.1	0.00797136	0.00536965		0.1	0.827161	0.842959		0.1	0.0125378	0.0324543		0.1		0		0.1	0.0826826	0.0779598		0.1	0.318714	0.823253
	0.2	0.00755683	0.0021959		0.2	2.30398e-05	1.552e-05		0.2	0.298614	0.304317		0.2	7.42465e-05	0.000192188		0.2	0.095538	0.505765		0.2	0.00305437	0.00287991		0.2	0.0503291	0.130002
	0.3	0.000646863	0.000187968		0.3	1.13176e-07	7.62374e-08		0.3	0.12123	0.123545		0.3	5.88334e-07	1.52291e-06		0.3	0.0295463	0.156414		0.3	0.00018885	0.000178063		0.3	0.00814623	0.0210421
	0.4	8.49136e-05	2.46746e-05		0.4	8.95904e-10	6.03497e-10		0.4	0.0550432	0.0560945		0.4	6.2928e-09	1.6289e-08		0.4	0.00941357	0.0498341		0.4	1.75e-05	1.65004e-05		0.4	0.00136553	0.00352723
	0.5	1.68443e-05	4.89469e-06		0.5	1.069e-11	7.20098e-12		0.5	0.0272961	0.0278174		0.5	8.83859e-11	2.28788e-10		0.5	0.00309061	0.0163613		0.5	2.24e-06	2.11205e-06		0.5	0.000238005	0.000614778
	0.6	4.946e-06	1.43723e-06		0.6	1.85296e-13	1.24819e-13		0.6	0.0143664	0.0146408		0.6	1.55407e-12	4.02273e-12		0.6	0.00104488	0.00553145		0.6	3.65e-07	3.44151e-07		0.6	4.32185e-05	0.000111635
	0.7	2.09201e-06	6.07906e-07		0.7	4.34308e-15	2.92558e-15		0.7	0.00779455	0.00794342		0.7	3.25719e-14	8.43128e-14		0.7	0.000363405	0.00192382		0.7	7.13e-08	6.72274e-08		0.7	8.18929e-06	2.11533e-05
	0.8	1.20831e-06	3.51116e-07		0.8	1.91938e-16	1.29293e-16		0.8	0.00423986	0.00432084		0.8	6.34415e-14	1.64219e-13		0.8	0.000129905	0.000687699		0.8	1.58e-08	1.48975e-08		0.8	1.62251e-06	4.19102e-06
	0.9	9.38674e-07	2.72764e-07		0.9	9.69245e-18	6.52901e-18		0.9	0.00225384	0.00229689		0.9	9.96689e-14	2.57994e-13		0.9	4.76365e-05	0.000252181		0.9	3.78e-09	3.56409e-09		0.9	3.37055e-07	8.70628e-07
	1	9.20122e-07	2.67373e-07		1	6.20631e-19	4.18068e-19		1	0.00115477	0.00117682		1	1.40244e-14	3.63024e-14		1	1.79491e-05	9.50201e-05		1	9.33e-10	8.79707e-10		1	7.35112e-08	1.89883e-07
	1.1	1.12869e-06	3.2798e-07		1.1	3.7309e-14	2.5132e-14		1.1	0.00056089	0.000571602		1.1	2.53627e-14	6.56517e-14		1.1	6.95315e-06	3.6809e-05		1.1	2.29e-10	2.1592e-10		1.1	1.68972e-08	4.36462e-08
	1.2	1.63259e-06	4.74405e-07		1.2	9.74311e-14	6.56314e-14		1.2	0.000255628	0.00026051		1.2	6.87111e-14	1.7786e-13		1.2	2.77246e-06	1.4677e-05		1.2	5.41e-11	5.10098e-11		1.2	4.14675e-09	1.07112e-08
	1.3	2.70619e-06	7.86377e-07		1.3	2.84797e-14	1.91845e-14		1.3	0.000113689	0.00011586		1.3	1.54969e-14	4.01139e-14		1.3	1.13555e-06	6.01145e-06		1.3	1.2e-11	1.13146e-11		1.3	1.087e-09	2.80777e-09
	1.4	4.82345e-06	1.40162e-06		1.4	8.93228e-14	6.01695e-14		1.4	4.72036e-05	4.81051e-05		1.4	4.75924e-14	1.23194e-13		1.4	4.79341e-07	2.53757e-06		1.4	2.43e-12	2.2912e-12		1.4	3.06637e-10	7.92057e-10
	1.5	9.1885e-06	2.67004e-06		1.5	3.26474e-14	2.19919e-14		1.5	1.8295e-05	1.86444e-05		1.5	1.27305e-14	3.29531e-14		1.5	2.10705e-07	1.11544e-06		1.5	4.44e-13	4.18639e-13		1.5	9.39423e-11	2.42657e-10
	1.6	1.80041e-05	5.23171e-06		1.6	1.17115e-14	7.88908e-15		1.6	7.15051e-06	7.28708e-06		1.6	4.2883e-14	1.11003e-13		1.6	9.58926e-08	5.07642e-07		1.6	7.07e-14	6.66616e-14		1.6	3.14798e-11	8.13137e-11
	1.7	3.58988e-05	1.04316e-05		1.7	5.32965e-14	3.59015e-14		1.7	2.83285e-06	2.88695e-06		1.7	1.34861e-14	3.4909e-14		1.7	4.55702e-08	2.41242e-07		1.7	3.02e-14	2.8475e-14		1.7	1.16452e-11	3.00801e-11
	1.8	6.95841e-05	2.02201e-05		1.8	2.48556e-14	1.67432e-14		1.8	1.14591e-06	1.1678e-06		1.8	4.99192e-14	1.29217e-13		1.8	2.27921e-08	1.20658e-07		1.8	3.43e-14	3.23408e-14		1.8	4.77262e-12	1.23279e-11
	1.9	0.00013132	3.81596e-05		1.9	1.2386e-14	8.34344e-15		1.9	4.69745e-07	4.78717e-07		1.9	1.86714e-14	4.83312e-14		1.9	1.20216e-08	6.36407e-08		1.9	9.03e-14	8.51421e-14		1.9	2.1834e-12	5.63982e-12
	2	0.000237701	6.90722e-05		2	7.68033e-14	5.17361e-14		2	2.10696e-07	2.1472e-07		2	7.9182e-14	2.04964e-13		2	6.72197e-09	3.55852e-08		2	2.34e-14	2.20634e-14		2	1.12525e-12	2.90657e-12
	2.1	0.000414853	0.00012055		2.1	5.40576e-14	3.64142e-14		2.1	1.07271e-07	1.0932e-07		2.1	3.62076e-14	9.37239e-14		2.1	3.99262e-09	2.11364e-08		2.1	7.97e-14	7.51476e-14		2.1	6.54687e-13	1.69109e-12
	2.2	0.00068631	0.000199431		2.2	4.45256e-14	2.99933e-14		2.2	5.92359e-08	6.03672e-08		2.2	1.66228e-14	4.30284e-14		2.2	2.53957e-09	1.34441e-08		2.2	2.21e-14	2.08377e-14		2.2	4.33801e-13	1.12053e-12
	2.3	0.00107655	0.000312829		2.3	4.39823e-14	2.96273e-14		2.3	3.73653e-08	3.80789e-08		2.3	8.60228e-14	2.22671e-13		2.3	1.73754e-09	9.1983e-09		2.3	7.12e-14	6.71331e-14		2.3	3.26663e-13	8.43785e-13
	2.4	0.00160545	0.000466519		2.4	5.25751e-14	3.54156e-14		2.4	2.786e-08	2.83921e-08		2.4	5.09966e-14	1.32005e-13		2.4	1.28374e-09	6.79594e-09		2.4	2.13e-14	2.00834e-14		2.4	2.79685e-13	7.22439e-13
	2.5	0.00228381	0.00066364		2.5	7.49554e-14	5.04913e-14		2.5	2.43799e-08	2.48455e-08		2.5	3.32855e-14	8.616e-14		2.5	1.02686e-09	5.43606e-09		2.5	6.55e-14	6.17587e-14		2.5	2.73452e-13	7.06339e-13
	2.6	0.00311597	0.000905453		2.6	1.24226e-14	8.36809e-15		2.6	2.53729e-08	2.58575e-08		2.6	2.47569e-14	6.40836e-14		2.6	8.87893e-10	4.70038e-09		2.6	2.11e-14	1.98948e-14		2.6	3.04634e-13	7.86883e-13
	2.7	0.00410469	0.00119276		2.7	2.61562e-14	1.76193e-14		2.7	3.06392e-08	3.12244e-08		2.7	2.15981e-14	5.5907e-14		2.7	8.35601e-10	4.42356e-09		2.7	6.71e-14	6.32673e-14		2.7	3.84897e-13	9.94206e-13
	2.8	0.00518685	0.00150722		2.8	5.99954e-14	4.0414e-14		2.8	4.26559e-08	4.34706e-08		2.8	2.2472e-14	5.81691e-14		2.8	8.54471e-10	4.52345e-09		2.8	2.4e-14	2.26291e-14		2.8	5.491e-13	1.41835e-12
	2.9	0.0063323	0.00184007		2.9	1.5286e-14	1.02969e-14		2.9	7.18788e-08	7.32516e-08		2.9	2.78129e-14	7.19941e-14		2.9	9.4988e-10	5.02853e-09		2.9	8.33e-14	7.85419e-14		2.9	8.81079e-13	2.27587e-12
	3	0.00749991	0.00217936		3	4.66639e-14	3.14337e-14		3	1.37294e-07	1.39916e-07		3	4.01884e-14	1.04028e-13		3	1.14398e-09	6.05607e-09		3	3.38e-14	3.18694e-14		3	1.57211e-12	4.06083e-12
	3.1	0.00867966	0.00252217		3.1	1.3756e-14	9.26629e-15		3.1	2.8598e-07	2.91442e-07		3.1	6.55862e-14	1.69771e-13		3.1	1.4908e-09	7.89209e-09		3.1	1.31e-14	1.23517e-14		3.1	3.10656e-12	8.02438e-12
	3.2	0.00986016	0.00286521		3.2	5.37749e-14	3.62238e-14		3.2	6.61825e-07	6.74465e-07		3.2	1.16428e-14	3.01376e-14		3.2	2.0952e-09	1.10917e-08		3.2	6.27e-14	5.91186e-14		3.2	6.72096e-12	1.73605e-11
	3.3	0.010955	0.00318335		3.3	1.86833e-14	1.25854e-14		3.3	1.6903e-06	1.72258e-06		3.3	2.57915e-14	6.67617e-14		3.3	3.1467e-09	1.66582e-08		3.3	3.01e-14	2.83807e-14		3.3	1.57861e-11	4.07762e-11
	3.4	0.0119181	0.00346321		3.4	8.82928e-14	5.94757e-14		3.4	4.44979e-06	4.53478e-06		3.4	5.85098e-14	1.51453e-13		3.4	5.05013e-09	2.67347e-08		3.4	1.5e-14	1.41432e-14		3.4	3.9548e-11	1.02154e-10
	3.5	0.0127552	0.00370646		3.5	1.49916e-19	1.00986e-19		3.5	1.19571e-05	1.21855e-05		3.5	1.32408e-14	3.4274e-14		3.5	8.62463e-09	4.56576e-08		3.5	9.1e-14	8.58021e-14		3.5	1.05088e-10	2.71447e-10
	3.6	0.0135162	0.0039276		3.6	8.18162e-14	5.51129e-14		3.6	3.20994e-05	3.27125e-05		3.6	3.83019e-14	9.9145e-14		3.6	1.54636e-08	8.18622e-08		3.6	6.03e-14	5.68557e-14		3.6	2.92256e-10	7.5491e-10
	3.7	0.0141579	0.00411407		3.7	2.23629e-17	1.50641e-17		3.7	8.47351e-05	8.63535e-05		3.7	1.03454e-14	2.67792e-14		3.7	2.89689e-08	1.53357e-07		3.7	4.49e-14	4.23353e-14		3.7	8.38653e-10	2.16628e-09
	3.8	0.0147388	0.00428287		3.8	2.88632e-16	1.94428e-16		3.8	0.000214994	0.0002191		3.8	3.62741e-14	9.3896e-14		3.8	5.62695e-08	2.97883e-07		3.8	3.87e-14	3.64895e-14		3.8	2.45731e-09	6.34734e-09
	3.9	0.0152364	0.00442746		3.9	3.77617e-15	2.5437e-15		3.9	0.000509389	0.000519118		3.9	1.11668e-14	2.89054e-14		3.9	1.12492e-07	5.95517e-07		3.9	3.92e-14	3.69609e-14		3.9	7.23438e-09	1.86867e-08
	4	0.01561	0.00453602		4	9.27199e-14	6.24578e-14		4	0.00112361	0.00114507		4	4.55941e-14	1.18021e-13		4	2.2966e-07	1.21579e-06		4	4.66e-14	4.39382e-14		4	2.12727e-08	5.49483e-08
	4.1	0.0159181	0.00462555		4.1	7.39994e-13	4.98474e-13		4.1	0.00225452	0.00229758		4.1	1.54233e-14	3.99234e-14		4.1	4.74027e-07	2.50943e-06		4.1	6.38e-14	6.01558e-14		4.1	6.15622e-08	1.59018e-07
	4.2	0.0162464	0.00472095		4.2	9.27736e-12	6.2494e-12		4.2	0.00413504	0.00421401		4.2	7.11479e-14	1.84167e-13		4.2	9.83102e-07	5.20441e-06		4.2	9.83e-14	9.26851e-14		4.2	1.73278e-07	4.47585e-07
	4.3	0.0165401	0.0048063		4.3	1.05841e-10	7.12964e-11		4.3	0.00686288	0.00699395		4.3	2.57193e-14	6.65748e-14		4.3	2.03216e-06	1.0758e-05		4.3	1.68e-14	1.58404e-14		4.3	4.71913e-07	1.21897e-06
	4.4	0.016837	0.00489257		4.4	1.0829e-09	7.29461e-10		4.4	0.0103075	0.0105044		4.4	1.31092e-14	3.39334e-14		4.4	4.1477e-06	2.19574e-05		4.4	3.45e-14	3.25294e-14		4.4	1.23043e-06	3.17826e-06
	4.5	0.0171902	0.00499521		4.5	9.76931e-09	6.58079e-09		4.5	0.0139674	0.0142342		4.5	8.48666e-14	2.19678e-13		4.5	8.32945e-06	4.4095e-05		4.5	7.3e-14	6.88303e-14		4.5	3.05068e-06	7.88004e-06
	4.6	0.0175259	0.00509275		4.6	7.68736e-08	5.17835e-08		4.6	0.0172201	0.017549		4.6	3.75489e-14	9.71959e-14		4.6	1.63213e-05	8.64027e-05		4.6	1.63e-14	1.53689e-14		4.6	7.1521e-06	1.84742e-05
	4.7	0.0178642	0.00519106		4.7	5.19612e-07	3.5002e-07		4.7	0.0195971	0.0199714		4.7	1.11427e-16	2.8843e-16		4.7	3.11004e-05	0.000164641		4.7	4.31e-14	4.06381e-14		4.7	1.57748e-05	4.0747e-05
	4.8	0.0182738	0.00531008		4.8	2.99299e-06	2.01613e-06		4.8	0.0207264	0.0211223		4.8	1.6505e-15	4.27234e-15		4.8	5.72192e-05	0.000302911		4.8	1.09e-14	1.02774e-14		4.8	3.26737e-05	8.43976e-05
	4.9	0.0186859	0.00542983		4.9	1.45856e-05	9.82513e-06		4.9	0.0203771	0.0207663		4.9	7.23002e-14	1.8715e-13		4.9	0.000101536	0.000537518		4.9	3.48e-14	3.28122e-14		4.9	6.29842e-05	0.000162691
	5	0.0190987	0.00554979		5	6.00381e-05	4.04428e-05		5	0.0190223	0.0193856		5	3.51183e-13	9.09042e-13		5	0.000171977	0.000910423		5	1.01e-14	9.52309e-15		5	0.000114837	0.000296629
	5.1	0.0196778	0.00571806		5.1	0.000208781	0.000140639		5.1	0.017073	0.0173991		5.1	4.2914e-12	1.11084e-11		5.1	0.000282302	0.00149447		5.1	3.75e-14	3.5358e-14		5.1	0.000195096	0.000503942
	5.2	0.0201411	0.00585269		5.2	0.000614795	0.000414137		5.2	0.0150003	0.0152868		5.2	4.62799e-11	1.19796e-10		5.2	0.000439544	0.00232689		5.2	1.2e-14	1.13146e-14		5.2	0.000312893	0.000808217
	5.3	0.0205592	0.00597418		5.3	0.00153221	0.00103212		5.3	0.0128744	0.0131203		5.3	4.37054e-10	1.13132e-09		5.3	0.00065734	0.00347987		5.3	5.08e-14	4.78983e-14		5.3	0.000473175	0.00122223
	5.4	0.0209337	0.00608301		5.4	0.0033018	0.00222415		5.4	0.0110324	0.0112431		5.4	3.58937e-09	9.29114e-09		5.4	0.000947414	0.00501548		5.4	1.75e-14	1.65004e-14		5.4	0.000673262	0.00173907
	5.5	0.0212903	0.00618663		5.5	0.00616525	0.00415303		5.5	0.00948041	0.00966148		5.5	2.55445e-08	6.61223e-08		5.5	0.00130004	0.00688223		5.5	8.21e-14	7.74105e-14		5.5	0.000916776	0.00236807
	5.6	0.0216361	0.00628711		5.6	0.0100641	0.00677936		5.6	0.00825822	0.00841594		5.6	1.56414e-07	4.0488e-07		5.6	0.00171716	0.00909041		5.6	3.32e-14	3.13036e-14		5.6	0.00119206	0.00307914
	5.7	0.0220791	0.00641584		5.7	0.0146499	0.00986844		5.7	0.00733976	0.00747994		5.7	8.24039e-07	2.13304e-06		5.7	0.00219487	0.0116193		5.7	1.62e-14	1.52747e-14		5.7	0.00148264	0.00382973
	5.8	0.0221917	0.00644856		5.8	0.0190926	0.0128611		5.8	0.00670921	0.00683735		5.8	3.73529e-06	9.66885e-06		5.8	0.00268581	0.0142183		5.8	1.02e-14	9.61738e-15		5.8	0.00178834	0.00461936
	5.9	0.0222501	0.00646553		5.9	0.0227024	0.0152928		5.9	0.00628469	0.00640472		5.9	1.4558e-05	3.76836e-05		5.9	0.00320473	0.0169654		5.9	7.82e-14	7.37332e-14		5.9	0.00210506	0.00543746
	6	0.0221864	0.00644702		6	0.0250286	0.0168597		6	0.00604711	0.0061626		6	4.90719e-05	0.000127023		6	0.00372402	0.0197144		6	5.46e-14	5.14813e-14		6	0.00241914	0.00624875
	6.1	0.0221068	0.00642389		6.1	0.0259609	0.0174877		6.1	0.00599148	0.00610591		6.1	0.000143902	0.000372492		6.1	0.00419542	0.02221		6.1	2.04e-13	1.92348e-13		6.1	0.00272981	0.00705122
	6.2	0.0218718	0.00635561		6.2	0.0256061	0.0172487		6.2	0.00608807	0.00620435		6.2	0.000368286	0.000953314		6.2	0.0046461	0.0245958		6.2	2.52e-12	2.37606e-12		6.2	0.0030672	0.00792272
	6.3	0.0215849	0.00627224		6.3	0.0243345	0.0163922		6.3	0.00633317	0.00645413		6.3	0.000830304	0.00214925		6.3	0.00507464	0.0268644		6.3	2.84e-11	2.67778e-11		6.3	0.00341078	0.0088102
	6.4	0.0214675	0.00623812		6.4	0.0226259	0.0152412		6.4	0.00671101	0.00683918		6.4	0.00166117	0.00429996		6.4	0.00541136	0.028647		6.4	2.92e-10	2.75321e-10		6.4	0.00378785	0.00978419
	6.5	0.0209976	0.00610158		6.5	0.0207774	0.013996		6.5	0.00721984	0.00735773		6.5	0.00297561	0.00770241		6.5	0.00576939	0.0305424		6.5	2.72e-09	2.56463e-09		6.5	0.00418968	0.0108221
	6.6	0.0207453	0.00602826		6.6	0.018961	0.0127725		6.6	0.00783952	0.00798925		6.6	0.00482784	0.0124969		6.6	0.00609959	0.0322904		6.6	2.23e-08	2.10262e-08		6.6	0.00469983	0.0121399
	6.7	0.0202388	0.00588108		6.7	0.0174134	0.01173		6.7	0.0085425	0.00870565		6.7	0.00716518	0.0185472		6.7	0.00635184	0.0336258		6.7	1.63e-07	1.53689e-07		6.7	0.00525906	0.0135844
	6.8	0.0199333	0.00579231		6.8	0.0162163	0.0109236		6.8	0.00928705	0.00946442		6.8	0.00979769	0.0253615		6.8	0.00664595	0.0351827		6.8	1.04e-06	9.80596e-07		6.8	0.0059304	0.0153185
	6.9	0.019615	0.00569981		6.9	0.0154501	0.0104075		6.9	0.0100522	0.0102442		6.9	0.0124851	0.0323179		6.9	0.00692786	0.0366751		6.9	5.77e-06	5.44042e-06		6.9	0.0067021	0.0173118
	7	0.0192652	0.00559817		7	0.0149077	0.0100421		7	0.0108101	0.0110166		7	0.0150066	0.0388448		7	0.00725402	0.0384018		7	2.77e-05	2.61178e-05		7	0.00766189	0.019791
	7.1	0.0189243	0.00549911		7.1	0.0147598	0.00994247		7.1	0.0115075	0.0117273		7.1	0.0171154	0.0443035		7.1	0.00757087	0.0400791		7.1	0.00011496	0.000108394		7.1	0.00874328	0.0225843
	7.2	0.018716	0.00543858		7.2	0.0148383	0.00999535		7.2	0.0120825	0.0123133		7.2	0.018728	0.0484777		7.2	0.00787497	0.041689		7.2	0.00041043	0.000386986		7.2	0.00998136	0.0257823
	7.3	0.0185858	0.00540075		7.3	0.0153874	0.0103652		7.3	0.0124686	0.0127067		7.3	0.0197631	0.0511571		7.3	0.00828601	0.043865		7.3	0.00125989	0.00118793		7.3	0.0113866	0.0294121
	7.4	0.0184163	0.00535149		7.4	0.0162412	0.0109404		7.4	0.0126827	0.0129249		7.4	0.0202914	0.0525246		7.4	0.00860492	0.0455533		7.4	0.00334058	0.00314977		7.4	0.012971	0.0335047
	7.5	0.0183339	0.00532755		7.5	0.0174319	0.0117424		7.5	0.0127176	0.0129605		7.5	0.0204308	0.0528854		7.5	0.00905319	0.0479263		7.5	0.00763798	0.0072017		7.5	0.014644	0.0378261
	7.6	0.0183974	0.005346		7.6	0.0189792	0.0127847		7.6	0.0126074	0.0128482		7.6	0.0201895	0.0522608		7.6	0.00944546	0.050003		7.6	0.01531	0.0144355		7.6	0.0163658	0.0422736
	7.7	0.018555	0.0053918		7.7	0.0208785	0.0140641		7.7	0.0123316	0.0125671		7.7	0.0197836	0.0512101		7.7	0.00985901	0.0521922		7.7	0.0265852	0.0250667		7.7	0.018081	0.046704
	7.8	0.0187299	0.00544262		7.8	0.0230627	0.0155355		7.8	0.0118796	0.0121065		7.8	0.0192052	0.0497129		7.8	0.0102393	0.0542054		7.8	0.0406577	0.0383353		7.8	0.0196319	0.0507101
	7.9	0.0189946	0.00551954		7.9	0.0254692	0.0171565		7.9	0.0114593	0.0116782		7.9	0.0185282	0.0479605		7.9	0.0106071	0.0561525		7.9	0.0554102	0.0522452		7.9	0.0209192	0.0540352
	8	0.0193817	0.00563202		8	0.0281176	0.0189405		8	0.0109884	0.0111983		8	0.0178819	0.0462876		8	0.0109048	0.0577285		8	0.0672743	0.0634316		8	0.0217633	0.0562156
	8.1	0.0197802	0.00574782		8.1	0.030514	0.0205548		8.1	0.0104636	0.0106634		8.1	0.0171896	0.0444955		8.1	0.0111632	0.0590964		8.1	0.0739721	0.0697468		8.1	0.0222721	0.0575298
	8.2	0.020228	0.00587794		8.2	0.0329296	0.022182		8.2	0.00994897	0.010139		8.2	0.0165481	0.042835		8.2	0.0113146	0.0598979		8.2	0.0742836	0.0700405		8.2	0.0221407	0.0571904
	8.3	0.0207564	0.00603149		8.3	0.0350056	0.0235804		8.3	0.00957204	0.00975486		8.3	0.0158892	0.0411294		8.3	0.0112972	0.0598058		8.3	0.068929	0.0649918		8.3	0.0215101	0.0555616
	8.4	0.0212026	0.00616115		8.4	0.0364999	0.024587		8.4	0.0091619	0.00933688		8.4	0.0152658	0.0395157		8.4	0.0112652	0.0596364		8.4	0.0593805	0.0559887		8.4	0.0204258	0.0527608
	8.5	0.0216881	0.00630223		8.5	0.0374455	0.025224		8.5	0.00881782	0.00898623		8.5	0.0146666	0.0379647		8.5	0.0110573	0.0585358		8.5	0.0484664	0.045698		8.5	0.0189493	0.0489469
	8.6	0.0218215	0.00634099		8.6	0.0374512	0.0252278		8.6	0.00846401	0.00862566		8.6	0.0140769	0.0364383		8.6	0.0107542	0.0569313		8.6	0.0376913	0.0355384		8.6	0.0171773	0.0443697
	8.7	0.0219382	0.0063749		8.7	0.0367545	0.0247585		8.7	0.00818132	0.00833757		8.7	0.0134834	0.034902		8.7	0.0103444	0.0547618		8.7	0.0281983	0.0265876		8.7	0.0152694	0.0394415
	8.8	0.0217033	0.00630664		8.8	0.0353386	0.0238047		8.8	0.00793519	0.00808674		8.8	0.0128943	0.0333771		8.8	0.00982878	0.0520322		8.8	0.0205397	0.0193665		8.8	0.0133124	0.0343865
	8.9	0.0210913	0.0061288		8.9	0.0332979	0.0224301		8.9	0.00767988	0.00782656		8.9	0.0123203	0.0318913		8.9	0.00928037	0.049129		8.9	0.0146924	0.0138532		8.9	0.0114505	0.0295772
	9	0.0200393	0.00582311		9	0.0308029	0.0207494		9	0.00740993	0.00755145		9	0.0117561	0.0304308		9	0.00864387	0.0457595		9	0.0104179	0.00982283		9	0.00973386	0.025143
	9.1	0.0186926	0.00543178		9.1	0.0280347	0.0188847		9.1	0.00720226	0.00733982		9.1	0.011185	0.0289525		9.1	0.00800674	0.0423866		9.1	0.00738224	0.00696057		9.1	0.00820054	0.0211824
	9.2	0.0170183	0.00494525		9.2	0.0253934	0.0171055		9.2	0.00696621	0.00709926		9.2	0.0106268	0.0275076		9.2	0.00737874	0.039062		9.2	0.00527546	0.00497413		9.2	0.00690702	0.0178411
	9.3	0.0150762	0.00438091		9.3	0.0226812	0.0152785		9.3	0.00666026	0.00678746		9.3	0.0100954	0.0261321		9.3	0.00675945	0.0357836		9.3	0.00381253	0.00359476		9.3	0.00578877	0.0149527
	9.4	0.013064	0.0037962		9.4	0.0200524	0.0135077		9.4	0.00635547	0.00647685		9.4	0.00957762	0.0247918		9.4	0.00619304	0.0327851		9.4	0.00281125	0.00265067		9.4	0.00488119	0.0126083
	9.5	0.0110668	0.00321584		9.5	0.0177797	0.0119767		9.5	0.00600899	0.00612376		9.5	0.00911321	0.0235897		9.5	0.00564773	0.0298983		9.5	0.00212583	0.0020044		9.5	0.00414512	0.010707
	9.6	0.00919848	0.00267294		9.6	0.0157793	0.0106292		9.6	0.00563932	0.00574702		9.6	0.00867371	0.022452		9.6	0.00518265	0.0274362		9.6	0.00165502	0.00156049		9.6	0.00354692	0.00916185
	9.7	0.0075235	0.00218621		9.7	0.0140381	0.00945632		9.7	0.00525318	0.00535351		9.7	0.00828687	0.0214507		9.7	0.0047629	0.0252141		9.7	0.00133898	0.0012625		9.7	0.00307695	0.0079479
	9.8	0.00613089	0.00178154		9.8	0.0126275	0.00850612		9.8	0.00482603	0.0049182		9.8	0.00794396	0.0205631		9.8	0.00440524	0.0233207		9.8	0.00111467	0.001051		9.8	0.00271231	0.00700602
	9.9	0.00504768	0.00146678		9.9	0.0114548	0.00771616		9.9	0.00439886	0.00448287		9.9	0.00765552	0.0198164		9.9	0.00409842	0.0216965		9.9	0.00096871	0.000913378		9.9	0.00243718	0.00629535
	10	0.00417636	0.00121359		10	0.0104496	0.00703904		10	0.0039698	0.00404562		10	0.00743446	0.0192442		10	0.00385676	0.0204172		10	0.00087662	0.000826548		10	0.00223612	0.005776
	10.1	0.00356136	0.00103488		10.1	0.00978581	0.0065919		10.1	0.00358079	0.00364918		10.1	0.00725462	0.0187787		10.1	0.00366869	0.0194215		10.1	0.00082456	0.000777461		10.1	0.00208527	0.00538635
	10.2	0.00316439	0.000919523		10.2	0.00927205	0.00624582		10.2	0.00321114	0.00327247		10.2	0.00713265	0.018463		10.2	0.00354072	0.0187441		10.2	0.00081059	0.000764289		10.2	0.00199058	0.00514176
	10.3	0.00294692	0.000856329		10.3	0.00896967	0.00604213		10.3	0.00287812	0.00293309		10.3	0.00706616	0.0182909		10.3	0.00345099	0.0182691		10.3	0.00082676	0.000779536		10.3	0.0019388	0.00500801
	10.4	0.00290092	0.000842962		10.4	0.00882219	0.00594279		10.4	0.00258382	0.00263317		10.4	0.00704519	0.0182366		10.4	0.00341179	0.0180615		10.4	0.00087943	0.000829197		10.4	0.00193136	0.00498879
	10.5	0.00307542	0.000893669		10.5	0.00886378	0.00597081		10.5	0.00233883	0.0023835		10.5	0.00709018	0.018353		10.5	0.00342185	0.0181148		10.5	0.00096963	0.000914245		10.5	0.00195855	0.00505902
	10.6	0.0034905	0.00101429		10.6	0.00914233	0.00615844		10.6	0.00213516	0.00217594		10.6	0.00717511	0.0185729		10.6	0.00348538	0.0184511		10.6	0.0011057	0.00104254		10.6	0.00202126	0.00522101
	10.7	0.00429444	0.0012479		10.7	0.00956379	0.00644235		10.7	0.00199333	0.0020314		10.7	0.00731333	0.0189307		10.7	0.00358611	0.0189844		10.7	0.00130258	0.00122818		10.7	0.00212852	0.00549806
	10.8	0.00563235	0.00163667		10.8	0.0101959	0.00686815		10.8	0.00190164	0.00193796		10.8	0.00748065	0.0193638		10.8	0.00373678	0.019782		10.8	0.00156915	0.00147952		10.8	0.00226816	0.00585876
	10.9	0.00783341	0.00227627		10.9	0.0110571	0.00744827		10.9	0.00185305	0.00188844		10.9	0.00770965	0.0199565		10.9	0.0039379	0.0208467		10.9	0.00193473	0.00182422		10.9	0.00244547	0.00631676
	11	0.0113447	0.00329659		11	0.012244	0.00824778		11	0.00186463	0.00190024		11	0.00796589	0.0206198		11	0.00417521	0.022103		11	0.00242435	0.00228587		11	0.00266345	0.00687981
	11.1	0.0165695	0.00481484		11.1	0.0138271	0.00931419		11.1	0.0019431	0.00198021		11.1	0.00827243	0.0214133		11.1	0.00447039	0.0236656		11.1	0.0030647	0.00288965		11.1	0.00292106	0.00754523
	11.2	0.0240916	0.00700065		11.2	0.0158587	0.0106827		11.2	0.00211106	0.00215138		11.2	0.00860363	0.0222706		11.2	0.00480769	0.0254512		11.2	0.00388823	0.00366614		11.2	0.00323112	0.00834613
	11.3	0.0331463	0.0096318		11.3	0.0182807	0.0123142		11.3	0.00236868	0.00241392		11.3	0.0089773	0.0232379		11.3	0.00517649	0.0274036		11.3	0.00491415	0.00463346		11.3	0.0035613	0.009199
	11.4	0.0412512	0.011987		11.4	0.0211122	0.0142216		11.4	0.00276673	0.00281957		11.4	0.00936402	0.0242389		11.4	0.00556471	0.0294588		11.4	0.00616061	0.00580872		11.4	0.00391829	0.0101211
	11.5	0.0443171	0.0128779		11.5	0.0245041	0.0165064		11.5	0.00334229	0.00340612		11.5	0.00978079	0.0253177		11.5	0.00596456	0.0315756		11.5	0.00759431	0.00716053		11.5	0.0043112	0.011136
	11.6	0.038642	0.0112288		11.6	0.0283466	0.0190948		11.6	0.00413181	0.00421072		11.6	0.0102102	0.0264292		11.6	0.00635887	0.033663		11.6	0.00912514	0.00860391		11.6	0.00469291	0.012122
	11.7	0.0266599	0.00774695		11.7	0.0322902	0.0217513		11.7	0.0052411	0.0053412		11.7	0.0106371	0.0275343		11.7	0.00672388	0.0355953		11.7	0.0106631	0.010054		11.7	0.005061	0.0130728
	11.8	0.0134343	0.0039038		11.8	0.0361956	0.024382		11.8	0.00665747	0.00678462		11.8	0.0110369	0.0285692		11.8	0.00705677	0.0373576		11.8	0.0120372	0.0113496		11.8	0.00539796	0.0139432
	11.9	0.00474388	0.0013785		11.9	0.0393772	0.0265252		11.9	0.00842452	0.00858542		11.9	0.0114012	0.0295122		11.9	0.00726248	0.0384466		11.9	0.013044	0.0122989		11.9	0.00568747	0.014691
	12	0.00110897	0.000322249		12	0.0414361	0.0279121		12	0.010329	0.0105263		12	0.0117118	0.0303162		12	0.0074007	0.0391783		12	0.013518	0.0127459		12	0.00586324	0.015145
	12.1	0.000171148	4.9733e-05		12.1	0.0417481	0.0281223		12.1	0.0121942	0.0124271		12.1	0.0119312	0.0308841		12.1	0.00739766	0.0391622		12.1	0.013354	0.0125912		12.1	0.00595756	0.0153886
	12.2	1.646e-05	4.78302e-06		12.2	0.0397594	0.0267827		12.2	0.0133829	0.0136385		12.2	0.0120476	0.0311854		12.2	0.00725376	0.0384004		12.2	0.0126045	0.0118845		12.2	0.00591312	0.0152739
	12.3	9.80507e-07	2.8492e-07		12.3	0.0360459	0.0242812		12.3	0.0133605	0.0136157		12.3	0.0120124	0.0310943		12.3	0.00699722	0.0370423		12.3	0.0112538	0.010611		12.3	0.00573723	0.0148195
	12.4	3.65705e-08	1.06268e-08		12.4	0.0304132	0.0204869		12.4	0.0118963	0.0121235		12.4	0.0117956	0.0305331		12.4	0.00660514	0.0349667		12.4	0.00953993	0.00899501		12.4	0.0054605	0.0141047
	12.5	8.7874e-10	2.55348e-10		12.5	0.0237794	0.0160182		12.5	0.00919242	0.00936799		12.5	0.0114063	0.0295254		12.5	0.00611345	0.0323638		12.5	0.00770824	0.00726795		12.5	0.00505607	0.0130601
	12.6	1.38912e-11	4.03657e-12		12.6	0.0172646	0.0116298		12.6	0.00604409	0.00615953		12.6	0.0108378	0.0280538		12.6	0.00553317	0.0292918		12.6	0.00591222	0.00557452		12.6	0.00457774	0.0118245
	12.7	1.52485e-13	4.43098e-14		12.7	0.0115752	0.00779727		12.7	0.003307	0.00337016		12.7	0.010113	0.0261776		12.7	0.0049165	0.0260273		12.7	0.00432969	0.00408238		12.7	0.00405257	0.010468
	12.8	3.78573e-14	1.10007e-14		12.8	0.00714931	0.00481591		12.8	0.00148373	0.00151207		12.8	0.00922316	0.0238743		12.8	0.00429076	0.0227147		12.8	0.00304273	0.00286893		12.8	0.00350869	0.0090631
	12.9	8.99006e-18	2.61237e-18		12.9	0.00407665	0.00274611		12.9	0.000538713	0.000549002		12.9	0.00824694	0.0213473		12.9	0.00367856	0.0194738		12.9	0.00206047	0.00194278		12.9	0.00296689	0.00766361
	13	1.02756e-19	2.98593e-20		13	0.00216954	0.00146144		13	0.000158457	0.000161483		13	0.00722607	0.0187048		13	0.00309648	0.0163923		13	0.00134659	0.00126967		13	0.00247195	0.00638516
	13.1	1e-19	2.90584e-20		13.1	0.00107186	0.000722025		13.1	3.78204e-05	3.85427e-05		13.1	0.00619317	0.0160311		13.1	0.00258924	0.0137071		13.1	0.00086269	0.000813413		13.1	0.00202211	0.0052232
	13.2	2.19465e-16	6.37731e-17		13.2	0.000501379	0.000337738		13.2	7.35768e-06	7.4982e-06		13.2	0.0052157	0.0135009		13.2	0.00213173	0.0112851		13.2	0.0005415	0.00051057		13.2	0.00163758	0.00422994
	13.3	2.41421e-15	7.01532e-16		13.3	0.000221484	0.000149196		13.3	1.20429e-06	1.22729e-06		13.3	0.00431824	0.0111778		13.3	0.00175142	0.00927178		13.3	0.00033597	0.000316779		13.3	0.00130999	0.00338376
	13.4	5.28206e-15	1.53488e-15		13.4	9.54797e-05	6.43169e-05		13.4	1.70172e-07	1.73422e-07		13.4	0.00352479	0.00912397		13.4	0.00143095	0.00757525		13.4	0.00020859	0.000196675		13.4	0.00104564	0.00270094
	13.5	1.24e-14	3.60325e-15		13.5	4.03864e-05	2.7205e-05		13.5	2.12155e-08	2.16207e-08		13.5	0.00285922	0.00740113		13.5	0.00117269	0.00620806		13.5	0.00013055	0.000123093		13.5	0.000838491	0.00216586
	13.6	4.55384e-14	1.32328e-14		13.6	1.70461e-05	1.14826e-05		13.6	2.46225e-09	2.50928e-09		13.6	0.00231034	0.00598035		13.6	0.000963628	0.00510131		13.6	8.29e-05	7.81648e-05		13.6	0.000675469	0.00174477
	13.7	3.14423e-15	9.13664e-16		13.7	7.34686e-06	4.94898e-06		13.7	2.81594e-10	2.86972e-10		13.7	0.00186344	0.00482354		13.7	0.000802967	0.0042508		13.7	5.42e-05	5.11041e-05		13.7	0.000550305	0.00142146
	13.8	2.57623e-16	7.48612e-17		13.8	3.31029e-06	2.22987e-06		13.8	3.3261e-11	3.38962e-11		13.8	0.0015174	0.00392781		13.8	0.000676097	0.00357916		13.8	3.65e-05	3.44151e-05		13.8	0.000457046	0.00118057
	13.9	1e-19	2.90584e-20		13.9	1.58216e-06	1.06577e-06		13.9	4.31024e-12	4.39256e-12		13.9	0.00125098	0.00323818		13.9	0.000582905	0.00308582		13.9	2.58e-05	2.43263e-05		13.9	0.000389593	0.00100634
	14	9.99996e-20	2.90583e-20		14	8.16305e-07	5.49878e-07		14	6.54244e-13	6.66739e-13		14	0.00105204	0.00272322		14	0.000512696	0.00271414		14	1.92e-05	1.81033e-05		14	0.000342774	0.000885401
	14.1	1e-19	2.90584e-20		14.1	4.68909e-07	3.15866e-07		14.1	1.22972e-13	1.25321e-13		14.1	0.000908956	0.00235285		14.1	0.000464632	0.0024597		14.1	1.51e-05	1.42375e-05		14.1	0.000311096	0.000803575
	14.2	1e-19	2.90584e-20		14.2	3.01481e-07	2.03083e-07		14.2	3.02094e-14	3.07864e-14		14.2	0.000812108	0.00210215		14.2	0.000435881	0.00230749		14.2	1.27e-05	1.19746e-05		14.2	0.000295843	0.000764176
	14.3	1e-19	2.90584e-20		14.3	2.20767e-07	1.48713e-07		14.3	1.02858e-14	1.04822e-14		14.3	0.000749818	0.00194091		14.3	0.00042261	0.00223724		14.3	1.15e-05	1.08431e-05		14.3	0.000293249	0.000757475
	14.4	1e-19	2.90584e-20		14.4	1.90356e-07	1.28227e-07		14.4	7.89563e-14	8.04643e-14		14.4	0.000725519	0.00187802		14.4	0.000425838	0.00225433		14.4	1.13e-05	1.06545e-05		14.4	0.000305668	0.000789554
	14.5	9.99996e-20	2.90583e-20		14.5	1.89505e-07	1.27654e-07		14.5	3.68908e-15	3.75954e-15		14.5	0.000738833	0.00191248		14.5	0.00044792	0.00237123		14.5	1.2e-05	1.13146e-05		14.5	0.000334035	0.000862827
	14.6	5.13338e-15	1.49168e-15		14.6	2.237e-07	1.50688e-07		14.6	7.14686e-14	7.28336e-14		14.6	0.000787675	0.00203891		14.6	0.000491435	0.00260159		14.6	1.38e-05	1.30117e-05		14.6	0.000386616	0.000998646
	14.7	3.55529e-14	1.03311e-14		14.7	3.1284e-07	2.10735e-07		14.7	7.17097e-15	7.30793e-15		14.7	0.000884322	0.00228908		14.7	0.000563882	0.00298511		14.7	1.73e-05	1.63118e-05		14.7	0.00046978	0.00121346
	14.8	1.21432e-15	3.52863e-16		14.8	5.10974e-07	3.44201e-07		14.8	1.54394e-14	1.57343e-14		14.8	0.0010479	0.0027125		14.8	0.000675076	0.00357376		14.8	2.35e-05	2.21577e-05		14.8	0.000603968	0.00156008
	14.9	6.89061e-13	2.0023e-13		14.9	9.83108e-07	6.6224e-07		14.9	7.66021e-14	7.80651e-14		14.9	0.00131209	0.00339636		14.9	0.000841958	0.00445721		14.9	3.47e-05	3.27179e-05		14.9	0.000810718	0.00209412
	15	3.14281e-10	9.13252e-11		15	2.18152e-06	1.46951e-06		15	4.5036e-13	4.58961e-13		15	0.00172027	0.00445294		15	0.00109614	0.00580281		15	5.5e-05	5.18584e-05		15	0.00114307	0.0029526
	15.1	9.58614e-08	2.78558e-08		15.1	5.44715e-06	3.6693e-06		15.1	3.69636e-12	3.76696e-12		15.1	0.00236371	0.0061185		15.1	0.00147572	0.00781226		15.1	9.4e-05	8.86307e-05		15.1	0.00167864	0.004336
	15.2	1.60287e-05	4.65769e-06		15.2	1.54205e-05	1.03875e-05		15.2	4.01066e-11	4.08726e-11		15.2	0.00338621	0.00876525		15.2	0.00205392	0.0108732		15.2	0.00017074	0.000160987		15.2	0.00255336	0.00659544
	15.3	0.00127866	0.000371559		15.3	4.72658e-05	3.18391e-05		15.3	5.39075e-10	5.49371e-10		15.3	0.00502705	0.0130126		15.3	0.00294557	0.0155934		15.3	0.00032783	0.000309104		15.3	0.00399433	0.0103175
	15.4	0.0422766	0.0122849		15.4	0.000155232	0.000104567		15.4	8.24266e-09	8.40009e-09		15.4	0.00766079	0.0198301		15.4	0.00430761	0.0228039		15.4	0.00065761	0.000620048		15.4	0.00636745	0.0164474
	15.5	0.52005	0.151118		15.5	0.000525026	0.000353667		15.5	1.34318e-07	1.36883e-07		15.5	0.0119034	0.0308121		15.5	0.00640574	0.0339111		15.5	0.00136001	0.00128233		15.5	0.0102997	0.0266046
	15.6	2.27066	0.659819		15.6	0.00176374	0.00118809		15.6	2.13332e-06	2.17406e-06		15.6	0.0187066	0.0484223		15.6	0.00957185	0.0506721		15.6	0.00287839	0.00271398		15.6	0.0165937	0.0428623
	15.7	3.44134	1		15.7	0.00583489	0.00393049		15.7	3.06587e-05	3.12442e-05		15.7	0.0292849	0.0758044		15.7	0.0144	0.0762316		15.7	0.00613599	0.0057855		15.7	0.0267774	0.0691672
	15.8	1.80539	0.524618		15.8	0.0182632	0.0123024		15.8	0.000365376	0.000372354		15.8	0.0455075	0.117797		15.8	0.0214275	0.113434		15.8	0.0130132	0.0122699		15.8	0.0423437	0.109376
	15.9	0.343074	0.099692		15.9	0.0523795	0.0352838		15.9	0.0033991	0.00346402		15.9	0.069493	0.179884		15.9	0.0313871	0.166159		15.9	0.0270264	0.0254827		15.9	0.0653887	0.168902
	16	0.026443	0.00768393		16	0.134433	0.0905565		16	0.0230889	0.0235299		16	0.102752	0.265975		16	0.0452206	0.239392		16	0.0544128	0.0513048		16	0.0978258	0.252688
	16.1	0.000916446	0.000266305		16.1	0.30775	0.207306		16.1	0.109453	0.111543		16.1	0.146557	0.379365		16.1	0.0630181	0.333609		16.1	0.1045	0.098531		16.1	0.139813	0.361143
	16.2	1.633e-05	4.74524e-06		16.2	0.583756	0.393229		16.2	0.347235	0.353867		16.2	0.19965	0.516797		16.2	0.0849384	0.449652		16.2	0.189058	0.178259		16.2	0.191621	0.494966
	16.3	1.76813e-07	5.13791e-08		16.3	0.961816	0.647897		16.3	0.720403	0.734162		16.3	0.258087	0.668062		16.3	0.109783	0.581176		16.3	0.318811	0.300601		16.3	0.248204	0.641122
	16.4	1.38545e-09	4.0259e-10		16.4	1.30391	0.878338		16.4	0.981259	1		16.4	0.314049	0.81292		16.4	0.135777	0.718785		16.4	0.495179	0.466895		16.4	0.304303	0.786028
	16.5	9.65887e-12	2.80672e-12		16.5	1.48452	1		16.5	0.872166	0.888823		16.5	0.359215	0.929833		16.5	0.159727	0.845573		16.5	0.700718	0.660693		16.5	0.350834	0.90622
	16.6	7.56344e-14	2.19782e-14		16.6	1.39719	0.941173		16.6	0.513764	0.523576		16.6	0.385626	0.998198		16.6	0.178195	0.94334		16.6	0.896531	0.845321		16.6	0.379069	0.979152
	16.7	5.61557e-15	1.6318e-15		16.7	1.08114	0.728276		16.7	0.211106	0.215138		16.7	0.386322	1		16.7	0.188694	0.99892		16.7	1.0304	0.971544		16.7	0.38714	1
	16.8	1.12043e-14	3.2558e-15		16.8	0.711098	0.479009		16.8	0.0623638	0.0635549		16.8	0.362474	0.938269		16.8	0.188898	1		16.8	1.06058	1		16.8	0.371619	0.959909
	16.9	2.77279e-14	8.0573e-15		16.9	0.397201	0.267562		16.9	0.0141143	0.0143839		16.9	0.319624	0.827351		16.9	0.179457	0.950021		16.9	0.968911	0.913567		16.9	0.335471	0.866537
	17	3.46134e-14	1.00581e-14		17	0.192421	0.129618		17	0.00257348	0.00262263		17	0.265695	0.687755		17	0.161703	0.856033		17	0.791051	0.745866		17	0.289376	0.747471
	17.1	9.99996e-20	2.90583e-20		17.1	0.0819793	0.0552228		17.1	0.00040728	0.000415059		17.1	0.209242	0.541626		17.1	0.138964	0.735656		17.1	0.574413	0.541603		17.1	0.23564	0.608669
	17.2	2.59119e-14	7.5296e-15		17.2	0.0318406	0.0214484		17.2	5.97418e-05	6.08828e-05		17.2	0.156971	0.406322		17.2	0.113728	0.60206		17.2	0.372487	0.351211		17.2	0.185311	0.478667
	17.3	9.97461e-15	2.89847e-15		17.3	0.0116073	0.00781889		17.3	8.61629e-06	8.78085e-06		17.3	0.113074	0.292694		17.3	0.0898255	0.475524		17.3	0.21682	0.204435		17.3	0.140235	0.362233
	17.4	8.27799e-15	2.40546e-15		17.4	0.00400331	0.0026967		17.4	1.32372e-06	1.349e-06		17.4	0.079154	0.204891		17.4	0.0682319	0.36121		17.4	0.113875	0.10737		17.4	0.103749	0.267988
	17.5	1.63843e-14	4.76102e-15		17.5	0.00136326	0.000918317		17.5	2.2573e-07	2.30041e-07		17.5	0.0540883	0.140008		17.5	0.0504041	0.266832		17.5	0.0542155	0.0511187		17.5	0.0750745	0.193921
	17.6	5.55846e-14	1.6152e-14		17.6	0.000468305	0.000315459		17.6	4.57624e-08	4.66364e-08		17.6	0.0365036	0.0944901		17.6	0.0364096	0.192747		17.6	0.0239661	0.0225972		17.6	0.0536567	0.138598
	17.7	5.25895e-15	1.52817e-15		17.7	0.000167717	0.000112977		17.7	1.14513e-08	1.167e-08		17.7	0.0245465	0.063539		17.7	0.0259428	0.137338		17.7	0.00983775	0.00927582		17.7	0.0382472	0.0987942
	17.8	9.54564e-14	2.77381e-14		17.8	6.35374e-05	4.28e-05		17.8	3.64359e-09	3.71318e-09		17.8	0.0166253	0.0430348		17.8	0.0182444	0.0965833		17.8	0.00380581	0.00358842		17.8	0.0273079	0.0705375
	17.9	6.62226e-14	1.92433e-14		17.9	2.61809e-05	1.76359e-05		17.9	1.52912e-09	1.55832e-09		17.9	0.0114058	0.0295241		17.9	0.012802	0.067772		17.9	0.00140211	0.00132202		17.9	0.0197522	0.0510208
	18	1.84269e-14	5.35457e-15		18	1.20218e-05	8.09811e-06		18	8.53242e-10	8.69538e-10		18	0.0080049	0.0207208		18	0.00903592	0.0478349		18	0.00050297	0.000474241		18	0.0145216	0.0375099
	18.1	7.04429e-14	2.04696e-14		18.1	6.16304e-06	4.15154e-06		18.1	6.36709e-10	6.48869e-10		18.1	0.00579005	0.0149876		18.1	0.00643184	0.0340493		18.1	0.00017695	0.000166843		18.1	0.0108954	0.0281433
	18.2	7.82048e-14	2.27251e-14		18.2	3.62042e-06	2.43878e-06		18.2	6.28954e-10	6.40966e-10		18.2	0.00434093	0.0112366		18.2	0.00464593	0.0245949		18.2	6.22e-05	5.86472e-05		18.2	0.00840993	0.0217232
	18.3	2.29971e-13	6.6826e-14		18.3	2.43956e-06	1.64333e-06		18.3	8.17547e-10	8.33161e-10		18.3	0.00338977	0.00877447		18.3	0.00343181	0.0181675		18.3	2.23e-05	2.10262e-05		18.3	0.00667944	0.0172533
	18.4	8.26372e-12	2.40131e-12		18.4	1.89405e-06	1.27587e-06		18.4	1.36891e-09	1.39505e-09		18.4	0.00276507	0.00715742		18.4	0.00259325	0.0137283		18.4	8.26e-06	7.78819e-06		18.4	0.00551228	0.0142385
	18.5	2.65907e-10	7.72684e-11		18.5	1.69873e-06	1.1443e-06		18.5	2.86452e-09	2.91923e-09		18.5	0.00236625	0.00612507		18.5	0.00201534	0.0106689		18.5	3.19e-06	3.00779e-06		18.5	0.00467826	0.0120842
	18.6	6.85444e-09	1.99179e-09		18.6	1.75858e-06	1.18461e-06		18.6	7.23345e-09	7.3716e-09		18.6	0.00212756	0.00550722		18.6	0.00161714	0.00856092		18.6	1.31e-06	1.23517e-06		18.6	0.00412193	0.0106471
	18.7	1.38695e-07	4.03026e-08		18.7	2.08016e-06	1.40123e-06		18.7	2.14263e-08	2.18355e-08		18.7	0.00200398	0.00518733		18.7	0.00133806	0.00708351		18.7	5.82e-07	5.48756e-07		18.7	0.00377335	0.00974673
	18.8	2.07611e-06	6.03285e-07		18.8	2.78578e-06	1.87655e-06		18.8	7.12583e-08	7.26193e-08		18.8	0.00197774	0.00511941		18.8	0.00114572	0.00606528		18.8	2.82e-07	2.65892e-07		18.8	0.00356211	0.00920109
	18.9	2.20285e-05	6.40114e-06		18.9	4.19717e-06	2.82729e-06		18.9	2.55258e-07	2.60133e-07		18.9	0.00204271	0.00528758		18.9	0.00101633	0.00538031		18.9	1.51e-07	1.42375e-07		18.9	0.00346661	0.00895441
	19	0.00017331	5.03612e-05		19	6.96386e-06	4.69098e-06		19	9.61501e-07	9.79865e-07		19	0.00219848	0.0056908		19	0.000930916	0.00492814		19	8.95e-08	8.43878e-08		19	0.00347669	0.00898045
	19.1	0.000932595	0.000270998		19.1	1.26042e-05	8.49042e-06		19.1	3.63462e-06	3.70404e-06		19.1	0.00245602	0.00635744		19.1	0.000881298	0.00466547		19.1	5.99e-08	5.64785e-08		19.1	0.00359369	0.00928266
	19.2	0.00370181	0.00107569		19.2	2.42949e-05	1.63655e-05		19.2	1.33864e-05	1.36421e-05		19.2	0.00283043	0.00732661		19.2	0.000860515	0.00455545		19.2	4.52e-08	4.26182e-08		19.2	0.00377132	0.00974149
	19.3	0.0105591	0.00306831		19.3	4.94279e-05	3.32955e-05		19.3	4.66607e-05	4.75519e-05		19.3	0.00334304	0.00865351		19.3	0.000864296	0.00457546		19.3	3.86e-08	3.63952e-08		19.3	0.00405619	0.0104773
	19.4	0.022426	0.00651665		19.4	0.000103548	6.97518e-05		19.4	0.000150511	0.000153386		19.4	0.0040399	0.0104573		19.4	0.000890643	0.00471494		19.4	3.75e-08	3.5358e-08		19.4	0.00442507	0.0114302
	19.5	0.0362643	0.0105378		19.5	0.000219646	0.000147958		19.5	0.000439807	0.000448207		19.5	0.0049516	0.0128173		19.5	0.000937828	0.00496473		19.5	4.15e-08	3.91295e-08		19.5	0.00486978	0.0125789
	19.6	0.0465338	0.013522		19.6	0.000469993	0.000316596		19.6	0.00115366	0.00117569		19.6	0.00611025	0.0158165		19.6	0.00100616	0.00532647		19.6	5.17e-08	4.87469e-08		19.6	0.00538398	0.0139071
	19.7	0.0508504	0.0147763		19.7	0.000973672	0.000655883		19.7	0.00265763	0.00270839		19.7	0.00752983	0.0194911		19.7	0.001098	0.00581266		19.7	7.23e-08	6.81702e-08		19.7	0.00597429	0.0154319
	19.8	0.0467211	0.0135764		19.8	0.00195689	0.0013182		19.8	0.00538371	0.00548653		19.8	0.00925842	0.0239656		19.8	0.0012115	0.00641351		19.8	1.14e-07	1.07488e-07		19.8	0.00663557	0.01714
	19.9	0.0380494	0.0110566		19.9	0.00377052	0.00253989		19.9	0.00962012	0.00980385		19.9	0.0112754	0.0291865		19.9	0.00134626	0.00712692		19.9	1.98e-07	1.8669e-07		19.9	0.00731434	0.0188933
	20	0.028301	0.00822383		20	0.00677079	0.00456093		20	0.0151486	0.0154379		20	0.0134656	0.0348559		20	0.00150405	0.00796223		20	3.78e-07	3.56409e-07		20	0.0079863	0.020629
	20.1	0.0205401	0.00596863		20.1	0.0113268	0.00762994		20.1	0.0209441	0.0213441		20.1	0.0157726	0.0408276		20.1	0.00167738	0.00887982		20.1	7.83e-07	7.38275e-07		20.1	0.00863008	0.0222919
	20.2	0.014388	0.00418093		20.2	0.0175957	0.0118528		20.2	0.0259145	0.0264094		20.2	0.0179675	0.0465091		20.2	0.00187091	0.00990434		20.2	1.71e-06	1.61233e-06		20.2	0.00917981	0.0237119
	20.3	0.0100556	0.002922		20.3	0.0248875	0.0167647		20.3	0.0290345	0.029589		20.3	0.0198867	0.051477		20.3	0.00207214	0.0109696		20.3	3.95e-06	3.72438e-06		20.3	0.00958876	0.0247682
	20.4	0.0071944	0.00209058		20.4	0.0324448	0.0218554		20.4	0.0293758	0.0299368		20.4	0.0212761	0.0550735		20.4	0.00227869	0.0120631		20.4	9.53e-06	8.98565e-06		20.4	0.00982827	0.0253869
	20.5	0.00532925	0.0015486		20.5	0.0382984	0.0257985		20.5	0.0274779	0.0280027		20.5	0.0219593	0.056842		20.5	0.00247003	0.013076		20.5	2.33e-05	2.19691e-05		20.5	0.00985138	0.0254466
	20.6	0.00420452	0.00122177		20.6	0.0412883	0.0278126		20.6	0.0238043	0.0242589		20.6	0.0217593	0.0563243		20.6	0.00265151	0.0140367		20.6	5.69e-05	5.36499e-05		20.6	0.00968728	0.0250227
	20.7	0.0034826	0.00101199		20.7	0.0401806	0.0270664		20.7	0.0194281	0.0197992		20.7	0.0207578	0.0537319		20.7	0.00280027	0.0148242		20.7	0.0001385	0.000130589		20.7	0.0092498	0.0238926
	20.8	0.00307714	0.000894169		20.8	0.0355363	0.0239379		20.8	0.0151298	0.0154188		20.8	0.0190365	0.0492763		20.8	0.00291384	0.0154255		20.8	0.00032662	0.000307964		20.8	0.00865422	0.0223542
	20.9	0.00283861	0.000824856		20.9	0.0287117	0.0193407		20.9	0.0111959	0.0114097		20.9	0.016715	0.043267		20.9	0.0029797	0.0157741		20.9	0.00073797	0.000695817		20.9	0.00789138	0.0203838
	21	0.00282879	0.000822002		21	0.0212135	0.0142898		21	0.00802582	0.0081791		21	0.0140627	0.0364015		21	0.00299646	0.0158628		21	0.00158249	0.0014921		21	0.00702962	0.0181578
	21.1	0.00290977	0.000845534		21.1	0.014567	0.0098126		21.1	0.00555969	0.00566587		21.1	0.0114052	0.0295225		21.1	0.0029571	0.0156545		21.1	0.00318775	0.00300567		21.1	0.00608758	0.0157245
	21.2	0.00308553	0.000896607		21.2	0.00921968	0.00621055		21.2	0.00375605	0.00382779		21.2	0.00887844	0.022982		21.2	0.00287107	0.015199		21.2	0.00592684	0.0055883		21.2	0.00517265	0.0133612
	21.3	0.00341222	0.000991538		21.3	0.00540164	0.00363864		21.3	0.00245739	0.00250432		21.3	0.00664867	0.0172102		21.3	0.0027426	0.0145189		21.3	0.0101364	0.00955741		21.3	0.00427373	0.0110392
	21.4	0.00383724	0.00111504		21.4	0.00296707	0.00199867		21.4	0.00157226	0.00160229		21.4	0.00480214	0.0124304		21.4	0.0025799	0.0136576		21.4	0.0159031	0.0149947		21.4	0.00346493	0.00895007
	21.5	0.00426102	0.00123819		21.5	0.0015484	0.00104303		21.5	0.000974509	0.000993121		21.5	0.0033574	0.00869068		21.5	0.00238371	0.012619		21.5	0.0226146	0.0213229		21.5	0.00274282	0.00708483
	21.6	0.00469869	0.00136537		21.6	0.000777137	0.000523494		21.6	0.000588046	0.000599277		21.6	0.00227613	0.00589179		21.6	0.00218165	0.0115494		21.6	0.0291624	0.0274967		21.6	0.00213872	0.00552441
	21.7	0.0050396	0.00146443		21.7	0.000368587	0.000248287		21.7	0.000342296	0.000348833		21.7	0.00149699	0.00387498		21.7	0.00196358	0.0103949		21.7	0.0341091	0.0321608		21.7	0.00163786	0.00423067
	21.8	0.00522205	0.00151745		21.8	0.000170868	0.0001151		21.8	0.000192793	0.000196475		21.8	0.000960069	0.00248515		21.8	0.00175182	0.00927389		21.8	0.0360725	0.0340121		21.8	0.00123784	0.0031974
	21.9	0.00516344	0.00150042		21.9	7.69284e-05	5.18204e-05		21.9	0.000103874	0.000105858		21.9	0.000602961	0.00156077		21.9	0.00155587	0.00823656		21.9	0.0347642	0.0327785		21.9	0.000921959	0.00238146
	22	0.00481748	0.00139988		22	3.41407e-05	2.29978e-05		22	5.35877e-05	5.46112e-05		22	0.000371749	0.000962278		22	0.00136661	0.00723465		22	0.0305281	0.0287843		22	0.000680486	0.00175773
	22.1	0.00420891	0.00122304		22.1	1.50673e-05	1.01496e-05		22.1	2.64184e-05	2.6923e-05		22.1	0.000225779	0.000584432		22.1	0.00119487	0.00632548		22.1	0.0247335	0.0233207		22.1	0.000499941	0.00129137
	22.2	0.0034033	0.000988946		22.2	6.64001e-06	4.47283e-06		22.2	1.24196e-05	1.26568e-05		22.2	0.000136071	0.000352222		22.2	0.00104347	0.00552399		22.2	0.0184392	0.017386		22.2	0.000366059	0.000945547
	22.3	0.0025764	0.000748662		22.3	2.94104e-06	1.98114e-06		22.3	5.55252e-06	5.65857e-06		22.3	8.12979e-05	0.000210441		22.3	0.000905986	0.00479617		22.3	0.0128375	0.0121042		22.3	0.000267797	0.000691732
	22.4	0.00180426	0.00052429		22.4	1.3386e-06	9.01706e-07		22.4	2.37387e-06	2.41921e-06		22.4	4.8358e-05	0.000125175		22.4	0.000790232	0.00418338		22.4	0.00838528	0.00790632		22.4	0.000196712	0.000508116
	22.5	0.00116408	0.000338264		22.5	6.23985e-07	4.20328e-07		22.5	9.71453e-07	9.90007e-07		22.5	2.91404e-05	7.54303e-05		22.5	0.000693448	0.00367102		22.5	0.00523027	0.00493152		22.5	0.000146171	0.000377566
	22.6	0.000704142	0.000204613		22.6	3.00159e-07	2.02193e-07		22.6	3.84612e-07	3.91958e-07		22.6	1.76538e-05	4.56971e-05		22.6	0.000609403	0.0032261		22.6	0.00313003	0.00295124		22.6	0.000109546	0.000282962
	22.7	0.000393035	0.00011421		22.7	1.49775e-07	1.00891e-07		22.7	1.47309e-07	1.50122e-07		22.7	1.09623e-05	2.83761e-05		22.7	0.00054053	0.00286149		22.7	0.00183664	0.00173173		22.7	8.34229e-05	0.000215485
	22.8	0.000211443	6.14421e-05		22.8	7.91947e-08	5.3347e-08		22.8	5.52193e-08	5.62739e-08		22.8	6.88043e-06	1.78101e-05		22.8	0.000483298	0.00255851		22.8	0.00104969	0.000989732		22.8	6.47247e-05	0.000167187
	22.9	0.000108424	3.15063e-05		22.9	4.46475e-08	3.00754e-08		22.9	2.0629e-08	2.1023e-08		22.9	4.464e-06	1.15551e-05		22.9	0.000438887	0.00232341		22.9	0.00060056	0.000566256		22.9	5.15311e-05	0.000133107
	23	5.32962e-05	1.5487e-05		23	2.68825e-08	1.81085e-08		23	7.76356e-09	7.91184e-09		23	2.9961e-06	7.75545e-06		23	0.000402504	0.0021308		23	0.00034918	0.000329235		23	4.21593e-05	0.000108899
	23.1	2.59097e-05	7.52896e-06		23.1	1.7399e-08	1.17203e-08		23.1	3.00542e-09	3.06282e-09		23.1	2.10005e-06	5.43601e-06		23.1	0.00037752	0.00199854		23.1	0.00020704	0.000195214		23.1	3.5619e-05	9.20055e-05
	23.2	1.2463e-05	3.62155e-06		23.2	1.22599e-08	8.25849e-09		23.2	1.21559e-09	1.23881e-09		23.2	1.5633e-06	4.04662e-06		23.2	0.000356805	0.00188888		23.2	0.00012601	0.000118812		23.2	3.12716e-05	8.07759e-05
	23.3	6.16124e-06	1.79036e-06		23.3	9.54121e-09	6.42713e-09		23.3	5.21776e-10	5.31741e-10		23.3	1.22356e-06	3.1672e-06		23.3	0.000346437	0.00183399		23.3	8.13e-05	7.66562e-05		23.3	2.86563e-05	7.40205e-05
	23.4	3.12423e-06	9.07853e-07		23.4	8.16338e-09	5.499e-09		23.4	2.48984e-10	2.53739e-10		23.4	1.02311e-06	2.64833e-06		23.4	0.000342571	0.00181352		23.4	5.52e-05	5.2047e-05		23.4	2.73408e-05	7.06225e-05
	23.5	1.67854e-06	4.87758e-07		23.5	7.87323e-09	5.30355e-09		23.5	1.30548e-10	1.33041e-10		23.5	9.27978e-07	2.40208e-06		23.5	0.000347589	0.00184009		23.5	4.05e-05	3.81867e-05		23.5	2.7467e-05	7.09485e-05
	23.6	9.92166e-07	2.88308e-07		23.6	8.45903e-09	5.69816e-09		23.6	7.9029e-11	8.05384e-11		23.6	9.07939e-07	2.35021e-06		23.6	0.000361098	0.0019116		23.6	3.24e-05	3.05493e-05		23.6	2.91023e-05	7.51725e-05
	23.7	6.4711e-07	1.8804e-07		23.7	1.04153e-08	7.01594e-09		23.7	5.64066e-11	5.74839e-11		23.7	9.7046e-07	2.51205e-06		23.7	0.000386319	0.00204512		23.7	2.79e-05	2.63064e-05		23.7	3.26276e-05	8.42786e-05
	23.8	4.73297e-07	1.37533e-07		23.8	1.46168e-08	9.84615e-09		23.8	4.86099e-11	4.95383e-11		23.8	1.16482e-06	3.01515e-06		23.8	0.000422894	0.00223874		23.8	2.68e-05	2.52692e-05		23.8	3.89736e-05	0.000100671
	23.9	4.01043e-07	1.16537e-07		23.9	2.37169e-08	1.59761e-08		23.9	5.31182e-11	5.41327e-11		23.9	1.53639e-06	3.97697e-06		23.9	0.000479847	0.00254024		23.9	2.87e-05	2.70607e-05		23.9	4.96708e-05	0.000128302
	24	3.9881e-07	1.15888e-07		24	4.45364e-08	3.00005e-08		24	7.27913e-11	7.41815e-11		24	2.28449e-06	5.91343e-06		24	0.00056027	0.00296599		24	3.47e-05	3.27179e-05		24	6.78075e-05	0.00017515
	24.1	4.83255e-07	1.40426e-07		24.1	9.76696e-08	6.5792e-08		24.1	1.30214e-10	1.32701e-10		24.1	3.83272e-06	9.92105e-06		24.1	0.000674219	0.00356922		24.1	4.74e-05	4.46925e-05		24.1	9.90722e-05	0.000255908
	24.2	7.32147e-07	2.12751e-07		24.2	2.54036e-07	1.71123e-07		24.2	3.18653e-10	3.24739e-10		24.2	7.28979e-06	1.88697e-05		24.2	0.000842135	0.00445815		24.2	7.36e-05	6.9396e-05		24.2	0.000156008	0.000402976
	24.3	1.37222e-06	3.98746e-07		24.3	7.77092e-07	5.23463e-07		24.3	1.05078e-09	1.07085e-09		24.3	1.59833e-05	4.1373e-05		24.3	0.00108761	0.00575766		24.3	0.00013081	0.000123338		24.3	0.000265666	0.000686227
	24.4	3.24992e-06	9.44376e-07		24.4	2.83381e-06	1.90891e-06		24.4	4.92329e-09	5.01732e-09		24.4	4.03627e-05	0.000104479		24.4	0.00145435	0.00769913		24.4	0.00026813	0.000252814		24.4	0.000488738	0.00126243
	24.5	1.00013e-05	2.90622e-06		24.5	1.23142e-05	8.29507e-06		24.5	3.30094e-08	3.36398e-08		24.5	0.000117469	0.00030407		24.5	0.00202074	0.0106975		24.5	0.00063477	0.000598512		24.5	0.000977098	0.00252389
	24.6	4.05298e-05	1.17773e-05		24.6	6.40943e-05	4.31751e-05		24.6	3.24074e-07	3.30263e-07		24.6	0.000399669	0.00103455		24.6	0.00290291	0.0153676		24.6	0.00173838	0.00163908		24.6	0.00211675	0.00546766
	24.7	0.000216405	6.28839e-05		24.7	0.000402645	0.000271229		24.7	4.6413e-06	4.72994e-06		24.7	0.00158277	0.00409702		24.7	0.00433571	0.0229527		24.7	0.0055226	0.00520715		24.7	0.00498768	0.0128834
	24.8	0.00155276	0.000451208		24.8	0.00303007	0.00204111		24.8	0.000100758	0.000102682		24.8	0.00732571	0.0189627		24.8	0.00673718	0.0356657		24.8	0.0203539	0.0191913		24.8	0.0128043	0.0330741
	24.9	0.0149214	0.00433593		24.9	0.0275066	0.018529		24.9	0.00332536	0.00338887		24.9	0.0397208	0.102818		24.9	0.0108402	0.0573865		24.9	0.0868546	0.0818935		24.9	0.0357767	0.0924128
	25	0.387385	0.112568		25	0.602221	0.405667		25	0.332951	0.33931		25				25	0.0362506	0.191906		25	0.860282	0.811143		25	0.21783	0.562665
		3.44134

## Sheet: Suppl. Fig. 12b (SPR)
Ligand	[SP] = 7.8 mM		[SP] = 15.6 mM		[SP] = 31.25 mM		[SP] = 62.5 mM		[SP] = 125.0 mM		[SP] = 250.0 mM		[SP] = 500.0 mM		[SP] = 1000.0 mM
Time (s)	RU		RU		RU		RU		RU		RU		RU		RU
0	-0.03145		0.0122		0.0219333		0		0		0		0		0.00584999
0.1	-0.03145		0.0122		0.0219333		0		0.1519		0		0.5392		1.61835
0.2	-0.03145		0.0122		0.0219333		0		0.1519		0.6093		0.5392		1.61835
0.3	-0.03145		0.0122		0.0219333		0		0.1519		0.6093		0.5392		1.61835
0.4	-0.03145		0.0122		0.0219333		0		0.1519		1.0385		1.3688		1.61835
0.5	-0.03145		0.0122		0.164533		0		0.5318		1.0385		2.0211		1.61835
0.6	-0.03145		0.0122		0.164533		0		0.5318		1.5903		2.8142		2.39075
0.7	-0.03145		0.0107		0.251433		0.1365		0.855		2.1001		3.575		2.39075
0.8	-0.03145		0.2251		0.263433		0.4109		1.2085		2.5971		4.0193		2.42185
0.9	-0.03145		0.3198		0.401133		0.5583		1.4389		3.0443		4.575		3.74465
1	0.07205		0.4409		0.523133		0.7097		1.7193		3.4067		5.0739		4.62015
1.1	0.16095		0.5298		0.596433		0.8689		1.9605		3.6655		5.5603		5.55855
1.2	0.19705		0.5327		0.730233		1.0203		2.1148		3.9487		6.0447		6.33205
1.3	0.22635		0.5806		0.791733		1.1834		2.2896		4.2407		6.5125		7.07125
1.4	0.26055		0.6372		0.840533		1.3025		2.4682		4.4896		6.989		7.71585
1.5	0.32205		0.6772		0.935233		1.3972		2.6314		4.7797		7.3209		8.23825
1.6	0.39725		0.7251		1.01733		1.532		2.8384		5.0258		7.6306		8.70595
1.7	0.43235		0.7681		1.06323		1.6404		2.9878		5.228		7.949		9.17865
1.8	0.45285		0.8199		1.13163		1.7537		3.145		5.4751		8.2859		9.58885
1.9	0.49295		0.8481		1.17263		1.8454		3.3158		5.6869		8.6013		9.97065
2	0.50665		0.8599		1.23903		1.9372		3.4741		5.8999		8.9186		10.3496
2.1	0.54665		0.8951		1.28783		2.0037		3.6235		6.104		9.1844		10.6853
2.2	0.57885		0.8833		1.35333		2.0808		3.7525		6.2895		9.3797		11.0146
2.3	0.58475		0.9107		1.41773		2.1414		3.8892		6.4575		9.5975		11.288
2.4	0.59455		0.9536		1.45093		2.2253		4.0219		6.6429		9.7996		11.5409
2.5	0.58675		0.9712		1.49483		2.3005		4.1528		6.811		9.9968		11.743
2.6	0.60625		0.9986		1.54763		2.3767		4.2681		6.977		10.1932		11.8982
2.7	0.60815		1.0288		1.57793		2.4421		4.3726		7.1538		10.3914		12.08
2.8	0.62185		1.0562		1.62483		2.4929		4.4819		7.3198		10.5838		12.2401
2.9	0.61995		1.0854		1.66383		2.5652		4.603		7.474		10.7908		12.3935
3	0.66195		1.1099		1.69803		2.6247		4.6929		7.6245		10.9119		12.5527
3.1	0.66195		1.1372		1.73123		2.6931		4.7866		7.7671		11.0809		12.6756
3.2	0.69505		1.1451		1.74783		2.7527		4.897		7.9243		11.2342		12.7978
3.3	0.69215		1.1792		1.78983		2.8064		4.9985		8.0669		11.3582		12.9317
3.4	0.72545		1.1929		1.81423		2.8542		5.0766		8.2055		11.4657		13.0616
3.5	0.72935		1.2163		1.85133		2.8874		5.1528		8.3227		11.5828		13.169
3.6	0.74785		1.2456		1.87963		2.9451		5.2378		8.4448		11.7069		13.2509
3.7	0.74985		1.272		1.89623		2.9793		5.3316		8.5503		11.7928		13.3496
3.8	0.76155		1.2867		1.92363		3.0203		5.4165		8.643		11.9022		13.4208
3.9	0.78305		1.3071		1.93723		3.0613		5.4848		8.7407		12.0125		13.4824
4	0.79575		1.3257		1.96463		3.1062		5.5601		8.8393		12.1131		13.5331
4.1	0.81035		1.3404		2.00663		3.1502		5.6177		8.9243		12.202		13.5878
4.2	0.80545		1.3765		2.03003		3.2029		5.7036		9.0317		12.3065		13.665
4.3	0.81035		1.4048		2.06133		3.2615		5.771		9.1225		12.3826		13.7197
4.4	0.82505		1.4117		2.07793		3.3015		5.8579		9.2074		12.4803		13.745
4.5	0.84165		1.4224		2.11403		3.3591		5.9497		9.2993		12.5545		13.7813
4.6	0.86015		1.4361		2.14333		3.4158		6.0396		9.3891		12.6209		13.8309
4.7	0.85525		1.4566		2.15893		3.4509		6.1177		9.479		12.701		13.8594
4.8	0.86405		1.4869		2.18143		3.5046		6.1929		9.5893		12.7908		13.9072
4.9	0.86015		1.5025		2.20973		3.5349		6.2348		9.6762		12.8631		13.9482
5	0.87285		1.522		2.22343		3.5857		6.3013		9.7505		12.91		13.956
5.1	0.88945		1.5435		2.25073		3.6306		6.3638		9.8344		12.9744		14.0028
5.2	0.90115		1.563		2.29563		3.6736		6.4517		9.9106		13.0555		14.0283
5.3	0.90505		1.5747		2.31323		3.697		6.52		9.9672		13.1219		14.0575
5.4	0.92855		1.5738		2.35033		3.7458		6.5835		10.0424		13.1746		14.1005
5.5	0.93435		1.5933		2.36993		3.7771		6.6343		10.101		13.2068		14.1241
5.6	0.93045		1.604		2.39533		3.8044		6.689		10.1753		13.2615		14.1376
5.7	0.94125		1.6128		2.41193		3.8445		6.7427		10.2407		13.3065		14.1768
5.8	0.94905		1.6216		2.42163		3.8679		6.7944		10.31		13.3289		14.2148
5.9	0.96955		1.6314		2.44213		3.9138		6.8413		10.3627		13.3826		14.2324
6	0.97245		1.6275		2.46563		3.9392		6.896		10.4194		13.4158		14.2499
6.1	0.97545		1.6431		2.47143		3.9646		6.9556		10.4751		13.4617		14.2684
6.2	0.97735		1.6587		2.50073		4.0056		7.0064		10.5259		13.4998		14.288
6.3	0.97345		1.6724		2.51443		4.031		7.0396		10.5669		13.5389		14.2958
6.4	0.97935		1.6724		2.52813		4.0505		7.0845		10.6039		13.5614		14.3046
6.5	0.97545		1.6724		2.56523		4.0779		7.1353		10.6665		13.6111		14.331
6.6	0.98715		1.6792		2.59643		4.1189		7.1763		10.6919		13.6356		14.3524
6.7	0.97935		1.6939		2.60423		4.1345		7.2173		10.7348		13.6502		14.3769
6.8	0.97735		1.7046		2.64333		4.158		7.2603		10.7876		13.6737		14.3779
6.9	0.98805		1.7095		2.66093		4.1872		7.3091		10.8286		13.7137		14.3935
7	0.99685		1.7046		2.66673		4.2126		7.3384		10.8579		13.7449		14.3965
7.1	1.00955		1.7076		2.68333		4.2371		7.3784		10.8882		13.7674		14.4267
7.2	1.01445		1.7115		2.71263		4.2566		7.4185		10.936		13.8045		14.4413
7.3	1.00765		1.7232		2.73023		4.3054		7.4595		10.9673		13.8328		14.4444
7.4	1.00075		1.731		2.74583		4.3191		7.4985		11.0082		13.8592		14.4521
7.5	1.00865		1.732		2.76733		4.3503		7.5161		11.0454		13.8709		14.4726
7.6	1.01835		1.7408		2.78003		4.4041		7.5532		11.0923		13.8944		14.4823
7.7	1.01835		1.7593		2.79663		4.4226		7.5943		11.1216		13.9207		14.5009
7.8	1.01935		1.7622		2.81813		4.4714		7.6314		11.1587		13.9344		14.5126
7.9	1.02615		1.7642		2.82403		4.4851		7.6577		11.2026		13.9666		14.5409
8	1.03495		1.7818		2.82493		4.5095		7.686		11.227		13.992		14.5497
8.1	1.04765		1.7876		2.83763		4.5222		7.7319		11.2671		14.0272		14.5536
8.2	1.03785		1.7896		2.84743		4.5535		7.7573		11.3061		14.0418		14.5616
8.3	1.05545		1.7994		2.85623		4.5681		7.7886		11.3296		14.0731		14.5702
8.4	1.06525		1.8091		2.86993		4.5935		7.813		11.3618		14.0897		14.5722
8.5	1.05745		1.813		2.88553		4.6072		7.8316		11.3921		14.1043		14.5829
8.6	1.06715		1.8062		2.90213		4.6355		7.8628		11.4214		14.1444		14.5967
8.7	1.07495		1.8091		2.90893		4.6443		7.8872		11.438		14.1532		14.6143
8.8	1.05935		1.8247		2.92063		4.6755		7.9253		11.4643		14.1668		14.6367
8.9	1.08385		1.8384		2.93923		4.6882		7.9604		11.4956		14.1951		14.6406
9	1.08675		1.8482		2.95873		4.7136		7.9859		11.521		14.2205		14.6572
9.1	1.08285		1.8404		2.97143		4.7341		8.0015		11.5503		14.2459		14.6659
9.2	1.08475		1.856		2.97343		4.7478		8.0249		11.5737		14.2733		14.6825
9.3	1.08675		1.8492		2.99103		4.7634		8.0552		11.6157		14.2948		14.6835
9.4	1.08475		1.857		2.99683		4.7712		8.0737		11.6421		14.3114		14.6817
9.5	1.08865		1.8638		3.00663		4.8005		8.1069		11.6616		14.3318		14.6982
9.6	1.09555		1.8658		3.02513		4.8171		8.1304		11.6831		14.3494		14.706
9.7	1.09165		1.8755		3.03883		4.8328		8.1587		11.7036		14.3612		14.706
9.8	1.08475		1.8892		3.05543		4.8494		8.1792		11.7241		14.3797		14.7177
9.9	1.08865		1.8892		3.06323		4.8689		8.2046		11.7514		14.4002		14.7197
10	1.09065		1.8863		3.07883		4.8806		8.228		11.7885		14.4187		14.7304
10.1	1.09645		1.8941		3.07983		4.8953		8.2456		11.812		14.4432		14.747
10.2	1.09645		1.9019		3.09943		4.9148		8.2778		11.8383		14.449		14.7587
10.3	1.10525		1.8999		3.11303		4.9285		8.3071		11.8735		14.4647		14.7587
10.4	1.11115		1.9039		3.11893		4.9402		8.3189		11.8852		14.4764		14.7773
10.5	1.10725		1.8999		3.13163		4.947		8.3482		11.9145		14.493		14.7646
10.6	1.10525		1.9175		3.13743		4.9705		8.3775		11.9457		14.5203		14.7772
10.7	1.08965		1.9146		3.15403		4.9968		8.4009		11.9672		14.5408		14.792
10.8	1.08765		1.9146		3.16973		5.0125		8.4341		11.9946		14.5594		14.8095
10.9	1.08575		1.9195		3.17453		5.031		8.4507		12.019		14.5643		14.8251
11	1.08865		1.9273		3.17463		5.0544		8.4653		12.0434		14.575		14.8134
11.1	1.08085		1.938		3.19123		5.0867		8.4829		12.0649		14.6024		14.8358
11.2	1.07205		1.941		3.19213		5.0955		8.5093		12.0873		14.6239		14.8496
11.3	1.07015		1.941		3.18923		5.1062		8.5357		12.0942		14.619		14.8565
11.4	1.07505		1.9536		3.19603		5.1208		8.562		12.1205		14.6317		14.8692
11.5	1.08575		1.9507		3.20483		5.1277		8.5776		12.1342		14.6444		14.872
11.6	1.07405		1.9644		3.20683		5.1316		8.6021		12.1606		14.6639		14.8692
11.7	1.07895		1.9751		3.22443		5.1492		8.6284		12.1811		14.6717		14.8769
11.8	1.08575		1.9888		3.22633		5.1609		8.646		12.2006		14.6756		14.8808
11.9	1.07985		1.9937		3.24683		5.1833		8.6587		12.1997		14.6893		14.8661
12	1.08865		1.9956		3.25463		5.2068		8.6675		12.2241		14.6912		14.8788
12.1	1.09065		2.0044		3.24883		5.2127		8.6821		12.2426		14.7078		14.8935
12.2	1.10135		2.0113		3.25463		5.2185		8.7095		12.2582		14.7098		14.9014
12.3	1.10135		2.0152		3.26243		5.238		8.7251		12.2758		14.7176		14.9014
12.4	1.10235		2.0249		3.26643		5.238		8.7407		12.2856		14.7293		14.9111
12.5	1.09745		2.0318		3.25953		5.2468		8.7603		12.3032		14.742		14.9052
12.6	1.11115		2.0435		3.25853		5.2673		8.7837		12.3286		14.7498		14.8974
12.7	1.12675		2.0435		3.27033		5.2752		8.8052		12.3325		14.7684		14.9081
12.8	1.12385		2.0562		3.28493		5.2898		8.8071		12.3364		14.7811		14.9159
12.9	1.12775		2.0728		3.29763		5.3025		8.813		12.352		14.7987		14.9179
13	1.12185		2.0572		3.30543		5.3025		8.8296		12.3686		14.7899		14.9159
13.1	1.14045		2.0601		3.29963		5.3142		8.854		12.3813		14.7977		14.9071
13.2	1.14535		2.064		3.29763		5.3201		8.8696		12.3969		14.8211		14.915
13.3	1.14145		2.0552		3.31713		5.3318		8.9028		12.4204		14.8289		14.9179
13.4	1.14635		2.0708		3.31133		5.3435		8.9106		12.4574		14.8328		14.9306
13.5	1.13845		2.0611		3.31713		5.3318		8.938		12.4672		14.8563		14.915
13.6	1.13945		2.0708		3.31713		5.3533		8.9468		12.476		14.8641		14.9179
13.7	1.13555		2.0708		3.33473		5.3689		8.9439		12.4731		14.866		14.9239
13.8	1.14725		2.0796		3.32693		5.3748		8.9741		12.5014		14.8758		14.9317
13.9	1.14535		2.0874		3.34643		5.3904		8.9936		12.5209		14.8729		14.957
14	1.15505		2.0816		3.35233		5.4041		8.9995		12.519		14.8972		14.9472
14.1	1.16585		2.0845		3.35623		5.3943		9.0093		12.5346		14.8944		14.9433
14.2	1.15995		2.0865		3.36993		5.4197		9.0269		12.5444		14.8914		14.9609
14.3	1.16385		2.0884		3.38263		5.4187		9.0513		12.5551		14.9071		14.9668
14.4	1.16875		2.0757		3.37383		5.4158		9.064		12.5737		14.91		14.9726
14.5	1.18245		2.0777		3.38653		5.4089		9.0796		12.5873		14.911		14.9736
14.6	1.18825		2.0884		3.39233		5.4187		9.0894		12.5971		14.9139		14.9844
14.7	1.19125		2.0923		3.39923		5.4314		9.0972		12.6069		14.9207		14.9833
14.8	1.18535		2.0943		3.41093		5.4236		9.105		12.6127		14.9344		14.9902
14.9	1.19415		2.0865		3.42453		5.447		9.1303		12.6361		14.9481		15.0097
15	1.20395		2.1001		3.44113		5.4363		9.148		12.644		14.9442		15.0087
15.1	1.20975		2.0982		3.44023		5.4353		9.1499		12.6479		14.9549		15.0195
15.2	1.20975		2.1079		3.44803		5.4294		9.1655		12.6616		14.953		15.0204
15.3	1.20585		2.104		3.45293		5.4421		9.1821		12.6625		14.9549		15.0215
15.4	1.21565		2.0923		3.45873		5.4558		9.1841		12.6723		14.9627		15.0293
15.5	1.22545		2.0943		3.46263		5.4539		9.1948		12.6831		14.9744		15.0371
15.6	1.22935		2.0982		3.47533		5.4587		9.2066		12.687		14.9842		15.0331
15.7	1.22735		2.0992		3.46953		5.4646		9.2193		12.6938		14.9949		15.044
15.8	1.23125		2.1011		3.47733		5.4607		9.2271		12.6879		14.994		15.038
15.9	1.23905		2.1011		3.49293		5.4802		9.2466		12.7114		15.0067		15.042
16	1.23615		2.1148		3.48513		5.4666		9.2603		12.7211		15.0096		15.0575
16.1	1.22635		2.0992		3.49683		5.4705		9.2808		12.7299		15.0252		15.0634
16.2	1.24395		2.1148		3.50273		5.4841		9.2808		12.728		15.0321		15.0616
16.3	1.24985		2.1197		3.49583		5.489		9.2993		12.7446		15.0389		15.0742
16.4	1.23415		2.1138		3.51733		5.4871		9.3032		12.7465		15.0438		15.081
16.5	1.25765		2.1158		3.51153		5.4949		9.3286		12.7563		15.035		15.082
16.6	1.25465		2.1285		3.51443		5.49		9.3276		12.7631		15.0448		15.0849
16.7	1.27035		2.1245		3.52223		5.488		9.3423		12.7817		15.0496		15.081
16.8	1.26255		2.147		3.53003		5.5017		9.3482		12.7778		15.0555		15.0878
16.9	1.26155		2.1421		3.53493		5.5124		9.3472		12.7768		15.0672		15.0869
17	1.25955		2.1538		3.53103		5.5164		9.3482		12.7778		15.0838		15.0878
17.1	1.28395		2.1587		3.52903		5.5105		9.3599		12.7778		15.075		15.0712
17.2	1.28695		2.1587		3.53303		5.5125		9.3501		12.7778		15.0828		15.0908
17.3	1.30055		2.1392		3.53103		5.5261		9.3667		12.7944		15.0916		15.084
17.4	1.30355		2.1607		3.53693		5.532		9.3706		12.7885		15.0907		15.0918
17.5	1.31325		2.1685		3.53203		5.5349		9.3775		12.8051		15.0906		15.1016
17.6	1.30545		2.1685		3.51833		5.5232		9.3755		12.7954		15.1043		15.0985
17.7	1.31525		2.1685		3.51833		5.531		9.3794		12.7973		15.1082		15.1016
17.8	1.31915		2.1626		3.51053		5.5369		9.3882		12.8061		15.1112		15.0996
17.9	1.31525		2.1685		3.50663		5.5408		9.3979		12.8139		15.116		15.1161
18	1.33475		2.1783		3.51153		5.5437		9.4097		12.8159		15.1189		15.1171
18.1	1.33285		2.1841		3.49783		5.5203		9.4116		12.8139		15.1199		15.1367
18.2	1.32305		2.1773		3.49583		5.5222		9.4234		12.8315		15.1209		15.1425
18.3	1.32115		2.1744		3.49783		5.5398		9.4292		12.8354		15.1151		15.1347
18.4	1.32895		2.1675		3.51343		5.5417		9.435		12.8217		15.1219		15.1514
18.5	1.32595		2.1704		3.49883		5.5388		9.438		12.8227		15.1209		15.1445
18.6	1.32895		2.1724		3.48713		5.5408		9.4429		12.8315		15.1151		15.1514
18.7	1.32985		2.1792		3.49683		5.5447		9.4478		12.8364		15.1229		15.1679
18.8	1.32105		2.1753		3.49393		5.5378		9.4419		12.8383		15.1356		15.167
18.9	1.31715		2.1851		3.49003		5.532		9.4497		12.8461		15.1385		15.1611
19	1.32985		2.1948		3.50173		5.5359		9.4517		12.854		15.1463		15.1581
19.1	1.32795		2.1753		3.49193		5.5359		9.4624		12.8706		15.1492		15.1571
19.2	1.34165		2.187		3.49393		5.5281		9.4605		12.8764		15.1551		15.165
19.3	1.33965		2.1753		3.49193		5.5398		9.4663		12.8842		15.1639		15.1728
19.4	1.34165		2.1753		3.47733		5.5271		9.4741		12.8842		15.1766		15.1641
19.5	1.34945		2.1714		3.48313		5.5251		9.4819		12.8803		15.1756		15.163
19.6	1.33965		2.1763		3.49293		5.5369		9.4917		12.8901		15.1698		15.1649
19.7	1.33965		2.1607		3.48313		5.5271		9.4985		12.9067		15.1854		15.1563
19.8	1.33375		2.1763		3.49493		5.5369		9.5083		12.9047		15.1922		15.1719
19.9	1.32695		2.1607		3.50173		5.5456		9.5024		12.9106		15.1844		15.1825
20	1.32505		2.1568		3.48803		5.5515		9.5103		12.9301		15.1912		15.1719
20.1	1.32115		2.1626		3.49393		5.5574		9.5259		12.9536		15.1903		15.1768
20.2	1.30545		2.1451		3.49193		5.5652		9.5327		12.9545		15.202		15.1884
20.3	1.29965		2.1568		3.48413		5.5652		9.5386		12.9663		15.2039		15.2001
20.4	1.29965		2.147		3.49003		5.5652		9.5425		12.9623		15.2078		15.209
20.5	1.29185		2.1646		3.49583		5.571		9.5484		12.976		15.2059		15.2011
20.6	1.28985		2.1568		3.49983		5.5769		9.5659		12.9858		15.2137		15.2001
20.7	1.28005		2.1568		3.48903		5.5818		9.5776		12.9975		15.2147		15.1874
20.8	1.29565		2.1626		3.50273		5.5877		9.5796		13.0092		15.2205		15.1992
20.9	1.28205		2.1665		3.51053		5.5974		9.5952		13.019		15.2303		15.1913
21	1.28005		2.1529		3.49493		5.6013		9.6148		13.0209		15.2332		15.2011
21.1	1.29185		2.1607		3.50853		5.6091		9.6148		13.0366		15.2303		15.1913
21.2	1.29185		2.1626		3.51343		5.616		9.6157		13.0395		15.2342		15.2011
21.3	1.27615		2.1656		3.51933		5.6218		9.6138		13.0395		15.2371		15.1982
21.4	1.28595		2.1656		3.52903		5.6433		9.6235		13.0336		15.243		15.206
21.5	1.29185		2.1695		3.53783		5.654		9.6265		13.0444		15.2264		15.2158
21.6	1.28695		2.1792		3.53983		5.6638		9.6362		13.0522		15.2479		15.2128
21.7	1.28105		2.191		3.53693		5.6609		9.6577		13.0581		15.2576		15.206
21.8	1.28695		2.1861		3.54663		5.6628		9.6587		13.0649		15.2615		15.2119
21.9	1.28495		2.19		3.54863		5.6726		9.6519		13.0619		15.2655		15.2226
22	1.29475		2.2017		3.54863		5.6785		9.6587		13.0688		15.2742		15.2188
22.1	1.30155		2.1958		3.55743		5.6873		9.6831		13.0795		15.2586		15.2139
22.2	1.28595		2.188		3.54663		5.6921		9.689		13.0854		15.2625		15.2372
22.3	1.29565		2.1939		3.55643		5.7019		9.6909		13.0854		15.2625		15.2372
22.4	1.29375		2.1939		3.56813		5.7214		9.689		13.0873		15.2625		15.2569
22.5	1.28985		2.2075		3.56613		5.7312		9.6919		13.0903		15.2605		15.2529
22.6	1.29185		2.2095		3.57493		5.74		9.6987		13.0971		15.2723		15.2499
22.7	1.29765		2.2183		3.56913		5.7459		9.7026		13.1069		15.2733		15.246
22.8	1.30545		2.2105		3.58283		5.7634		9.7046		13.1108		15.2742		15.2519
22.9	1.30355		2.2163		3.60033		5.7712		9.7163		13.1245		15.2645		15.2597
23	1.30845		2.2281		3.60333		5.7683		9.73		13.1284		15.2801		15.2597
23.1	1.30455		2.2163		3.60813		5.781		9.7261		13.1381		15.2918		15.2636
23.2	1.31815		2.229		3.61303		5.7957		9.7349		13.1469		15.2899		15.2636
23.3	1.31425		2.2212		3.62083		5.7957		9.7407		13.1372		15.3016		15.2802
23.4	1.32205		2.23		3.63063		5.7937		9.7524		13.143		15.3114		15.2813
23.5	1.32695		2.2242		3.62773		5.8025		9.7485		13.1567		15.3113		15.2831
23.6	1.32895		2.2242		3.63353		5.8064		9.7661		13.1665		15.3094		15.2948
23.7	1.32595		2.23		3.64623		5.8074		9.7544		13.1508		15.3211		15.3046
23.8	1.32015		2.2281		3.65213		5.825		9.7485		13.1684		15.3231		15.3027
23.9	1.32595		2.2388		3.64623		5.8191		9.7563		13.1547		15.325		15.3085
24	1.33385		2.2398		3.65503		5.8201		9.7612		13.1577		15.3406		15.3261
24.1	1.33575		2.2339		3.65893		5.8259		9.7759		13.1645		15.3465		15.33
24.2	1.35035		2.2437		3.65113		5.8377		9.7593		13.1577		15.3543		15.3281
24.3	1.33765		2.2574		3.65503		5.8396		9.77		13.1469		15.3641		15.3359
24.4	1.32985		2.2495		3.66483		5.8279		9.7681		13.1488		15.368		15.3378
24.5	1.34355		2.2603		3.65703		5.8201		9.772		13.1508		15.3709		15.3398
24.6	1.34165		2.2535		3.65703		5.8201		9.7866		13.1498		15.3739		15.3476
24.7	1.33775		2.2486		3.65503		5.8181		9.7905		13.1674		15.3924		15.3534
24.8	1.33675		2.2544		3.65603		5.8054		9.8081		13.1772		15.3885		15.3632
24.9	1.33775		2.2505		3.65013		5.8035		9.7886		13.185		15.3973		15.373
25	1.33475		2.2505		3.64923		5.8025		9.7944		13.1889		15.3983		15.3652
25.1	1.33285		2.2613		3.65113		5.8044		9.7944		13.1831		15.41		15.3681
25.2	1.33285		2.2515		3.65313		5.7966		9.8062		13.1909		15.4071		15.3594
25.3	1.33675		2.2505		3.66283		5.8064		9.8218		13.1889		15.4119		15.3583
25.4	1.34555		2.2486		3.67843		5.8083		9.8179		13.1967		15.4129		15.3486
25.5	1.33575		2.2613		3.68923		5.8035		9.8179		13.1967		15.4188		15.3574
25.6	1.34255		2.2554		3.69703		5.7996		9.8276		13.2065		15.4393		15.3603
25.7	1.33085		2.2535		3.69603		5.7986		9.8364		13.2094		15.4412		15.3759
25.8	1.32795		2.2593		3.70783		5.8044		9.8325		13.2016		15.4354		15.3614
25.9	1.32985		2.2554		3.70973		5.8123		9.8345		13.2036		15.4305		15.372
26	1.33775		2.2525		3.72733		5.8103		9.8433		13.2065		15.4285		15.3808
26.1	1.33575		2.2544		3.73223		5.8035		9.8452		13.1987		15.4422		15.3749
26.2	1.33575		2.2535		3.72733		5.822		9.8423		13.1997		15.4442		15.3759
26.3	1.33085		2.2622		3.72343		5.8064		9.8306		13.1918		15.4442		15.3837
26.4	1.32895		2.2622		3.73703		5.8103		9.8471		13.2065		15.4549		15.3759
26.5	1.33575		2.2652		3.74583		5.8113		9.8589		13.2065		15.452		15.3788
26.6	1.32895		2.2495		3.74293		5.8162		9.8579		13.2172		15.453		15.3652
26.7	1.33475		2.2437		3.74783		5.8211		9.8657		13.2329		15.4559		15.3769
26.8	1.33965		2.2378		3.73413		5.8191		9.8569		13.2338		15.449		15.3671
26.9	1.32795		2.2398		3.74193		5.8269		9.8755		13.2309		15.451		15.3614
27	1.32795		2.2407		3.72923		5.8142		9.8726		13.2319		15.45		15.3622
27.1	1.31815		2.2329		3.74683		5.8298		9.8784		13.2377		15.4549		15.3573
27.2	1.31625		2.2349		3.75073		5.8318		9.8638		13.2446		15.4676		15.37
27.3	1.32495		2.2261		3.75463		5.8396		9.8706		13.2456		15.4549		15.3671
27.4	1.32695		2.231		3.75663		5.8415		9.8901		13.2553		15.4588		15.3643
27.5	1.32895		2.2173		3.76543		5.8503		9.8843		13.2514		15.448		15.3622
27.6	1.31815		2.2056		3.75173		5.8484		9.9009		13.2602		15.4451		15.3788
27.7	1.31325		2.2124		3.75463		5.8591		9.8941		13.2748		15.4539		15.372
27.8	1.31135		2.2085		3.77223		5.865		9.9097		13.2768		15.4588		15.3652
27.9	1.30935		2.2105		3.77613		5.8748		9.9175		13.2846		15.45		15.3622
28	1.32595		2.1997		3.77323		5.8796		9.9146		13.2797		15.4608		15.3741
28.1	1.31625		2.1841		3.77713		5.8816		9.9253		13.2807		15.4588		15.3651
28.2	1.31425		2.1997		3.78593		5.8806		9.939		13.2866		15.4617		15.37
28.3	1.33475		2.2017		3.78593		5.8904		9.9361		13.2934		15.4432		15.3788
28.4	1.32115		2.1958		3.78593		5.8982		9.9468		13.2963		15.4481		15.3681
28.5	1.32895		2.2056		3.78783		5.8865		9.9468		13.2963		15.4637		15.3671
28.6	1.33675		2.2007		3.78103		5.8836		9.9566		13.3022		15.4481		15.3603
28.7	1.33085		2.2095		3.78593		5.8884		9.9732		13.311		15.4598		15.3661
28.8	1.34065		2.1949		3.78103		5.8972		9.979		13.3032		15.4744		15.3516
28.9	1.33185		2.2026		3.77903		5.9089		9.9849		13.3051		15.4735		15.3408
29	1.32305		2.1851		3.77903		5.905		9.9781		13.3178		15.4764		15.334
29.1	1.31815		2.1939		3.78783		5.9099		9.9839		13.3315		15.491		15.3398
29.2	1.32795		2.1822		3.77513		5.9128		9.9966		13.3325		15.4852		15.3456
29.3	1.31815		2.1997		3.77323		5.9246		9.9878		13.3295		15.5135		15.33
29.4	1.32505		2.1861		3.77613		5.9197		9.982		13.3315		15.5047		15.3505
29.5	1.31525		2.1792		3.78393		5.9275		9.9927		13.352		15.4979		15.3438
29.6	1.32505		2.189		3.80053		5.9246		9.9859		13.3647		15.5086		15.3565
29.7	1.33085		2.1831		3.78693		5.9226		9.9917		13.351		15.5174		15.3632
29.8	1.31625		2.1812		3.78693		5.9207		9.9937		13.3627		15.5262		15.3692
29.9	1.32015		2.1792		3.80353		5.9294		10.0044		13.3637		15.5311		15.3916
30	1.31035		2.1792		3.80833		5.9245		10.0181		13.3774		15.5359		15.3808
30.1	1.30645		2.1841		3.79563		5.9314		10.0093		13.3803		15.5448		15.3857
30.2	1.30645		2.1851		3.80153		5.9255		10.0191		13.3862		15.5584		15.3769
30.3	1.30445		2.1929		3.81033		5.9343		10.024		13.3911		15.578		15.3857
30.4	1.30155		2.1968		3.81523		5.9255		10.0337		13.3988		15.5799		15.3827
30.5	1.30055		2.1948		3.80153		5.9158		10.0386		13.4077		15.5828		15.3876
30.6	1.29475		2.1958		3.80443		5.9109		10.0435		13.4086		15.5692		15.4003
30.7	1.29085		2.2056		3.81033		5.9128		10.0435		13.4086		15.5887		15.4014
30.8	1.28885		2.1997		3.81033		5.9148		10.0396		13.4184		15.5907		15.4052
30.9	1.29765		2.2095		3.79953		5.9236		10.0562		13.4194		15.5994		15.413
31	1.28005		2.2046		3.80743		5.9119		10.0581		13.4272		15.6111		15.415
31.1	1.28595		2.2007		3.80933		5.9138		10.0796		13.435		15.6043		15.4219
31.2	1.29575		2.2066		3.78693		5.9031		10.0767		13.4243		15.6151		15.4355
31.3	1.29085		2.2027		3.79083		5.905		10.0708		13.4379		15.6199		15.4452
31.4	1.28695		2.2027		3.80733		5.9197		10.0874		13.4447		15.619		15.4355
31.5	1.29275		2.2027		3.81033		5.9011		10.0904		13.4418		15.6307		15.4462
31.6	1.29865		2.2085		3.80253		5.8992		10.0874		13.4467		15.6356		15.4521
31.7	1.29865		2.2144		3.81033		5.9148		10.0767		13.4457		15.6512		15.4531
31.8	1.30055		2.2134		3.83183		5.9109		10.0874		13.4545		15.6561		15.4639
31.9	1.28495		2.2154		3.83963		5.9246		10.0865		13.4516		15.659		15.4688
32	1.28695		2.2134		3.84843		5.9216		10.0738		13.4506		15.6512		15.456
32.1	1.27815		2.2037		3.84453		5.9255		10.0796		13.4623		15.6629		15.4677
32.2	1.29185		2.2085		3.85233		5.9255		10.0757		13.4604		15.6717		15.459
32.3	1.29565		2.2163		3.84643		5.9314		10.0738		13.4623		15.6698		15.457
32.4	1.28985		2.2007		3.84063		5.9236		10.0835		13.4721		15.6629		15.4639
32.5	1.28695		2.2027		3.84063		5.9236		10.0943		13.475		15.6688		15.457
32.6	1.28105		2.2105		3.83673		5.908		10.0826		13.4692		15.6698		15.457
32.7	1.28305		2.2027		3.83673		5.9099		10.0962		13.4692		15.6639		15.457
32.8	1.28695		2.2046		3.83083		5.906		10.0914		13.4721		15.6737		15.4658
32.9	1.28495		2.2134		3.83863		5.904		10.1021		13.4887		15.6649		15.4697
33	1.28105		2.1949		3.82303		5.9001		10.0982		13.4887		15.6639		15.4706
33.1	1.28885		2.2007		3.82303		5.9041		10.1021		13.4907		15.6619		15.4746
33.2	1.27615		2.1988		3.83673		5.9021		10.1031		13.4916		15.6571		15.4697
33.3	1.27325		2.1968		3.84353		5.907		10.108		13.5043		15.661		15.4717
33.4	1.28495		2.1939		3.82493		5.9177		10.104		13.4965		15.6629		15.4795
33.5	1.27525		2.1919		3.81913		5.8923		10.0943		13.5004		15.6629		15.4784
33.6	1.29085		2.1861		3.82103		5.8943		10.1011		13.4858		15.6561		15.4775
33.7	1.29175		2.1802		3.82893		5.9041		10.1031		13.4838		15.6473		15.4755
33.8	1.30355		2.1812		3.82203		5.8972		10.1148		13.5034		15.659		15.4726
33.9	1.29965		2.1763		3.82013		5.9031		10.1187		13.5053		15.6629		15.4706
34	1.28595		2.19		3.80443		5.8914		10.1304		13.5151		15.66		15.4864
34.1	1.29275		2.1919		3.81033		5.8933		10.1216		13.4985		15.661		15.4844
34.2	1.28985		2.1919		3.80543		5.8982		10.1275		13.5063		15.6707		15.4833
34.3	1.30355		2.2037		3.80353		5.9002		10.1119		13.4887		15.6717		15.4804
34.4	1.30745		2.1939		3.80933		5.8962		10.1148		13.4936		15.6698		15.4668
34.5	1.31525		2.1997		3.79953		5.9041		10.1011		13.4975		15.6727		15.4688
34.6	1.31135		2.1939		3.80743		5.8982		10.1138		13.5004		15.6688		15.4696
34.7	1.31915		2.2095		3.80253		5.8855		10.0992		13.4897		15.6707		15.4804
34.8	1.30355		2.2095		3.80833		5.8894		10.1089		13.4936		15.6795		15.4784
34.9	1.29965		2.1997		3.80053		5.8855		10.1167		13.4956		15.6658		15.4677
35	1.30745		2.2056		3.79663		5.8796		10.1187		13.4858		15.6775		15.4677
35.1	1.31525		2.2056		3.79663		5.8777		10.1246		13.4936		15.6815		15.4726
35.2	1.31525		2.2095		3.79863		5.8796		10.1206		13.4877		15.6893		15.4864
35.3	1.31135		2.2115		3.79863		5.8718		10.1324		13.4897		15.6795		15.4844
35.4	1.31325		2.2036		3.78693		5.8796		10.1304		13.4955		15.6795		15.5069
35.5	1.30545		2.2144		3.79763		5.8826		10.1285		13.5034		15.6785		15.495
35.6	1.31325		2.2027		3.78783		5.8806		10.1372		13.5024		15.6776		15.497
35.7	1.30745		2.2066		3.79963		5.8845		10.1392		13.4965		15.6932		15.5069
35.8	1.31035		2.2105		3.78593		5.8767		10.1412		13.4848		15.6932		15.5146
35.9	1.30455		2.2046		3.80543		5.8787		10.145		13.4945		15.6873		15.497
36	1.29865		2.2046		3.80743		5.8884		10.1412		13.4829		15.6873		15.5048
36.1	1.29275		2.2154		3.81133		5.8962		10.1509		13.4887		15.703		15.4941
36.2	1.28885		2.2203		3.80743		5.8865		10.147		13.5043		15.7166		15.5009
36.3	1.29275		2.2076		3.80543		5.8904		10.1558		13.5151		15.7293		15.5107
36.4	1.30935		2.2056		3.81523		5.9001		10.1568		13.5082		15.7215		15.5185
36.5	1.31235		2.2095		3.80253		5.905		10.1548		13.5024		15.7176		15.5146
36.6	1.30155		2.2017		3.82203		5.905		10.1568		13.5141		15.7244		15.5087
36.7	1.31135		2.2076		3.80543		5.8904		10.1529		13.5082		15.7254		15.5107
36.8	1.30155		2.2056		3.80353		5.906		10.1704		13.5004		15.7293		15.5185
36.9	1.29765		2.2037		3.81133		5.908		10.1684		13.4946		15.7371		15.5136
37	1.30155		2.2056		3.81323		5.9158		10.1743		13.5024		15.7391		15.5175
37.1	1.30155		2.2144		3.81133		5.9021		10.1948		13.5229		15.7391		15.5155
37.2	1.28595		2.2193		3.81523		5.8962		10.2085		13.5346		15.7332		15.5342
37.3	1.28985		2.1978		3.82693		5.9099		10.2007		13.5307		15.7449		15.5371
37.4	1.29085		2.2066		3.81133		5.9138		10.2085		13.5268		15.7528		15.5273
37.5	1.29375		2.2232		3.80833		5.9109		10.2114		13.5278		15.7488		15.5371
37.6	1.28205		2.2193		3.80643		5.9089		10.2173		13.5356		15.7557		15.5469
37.7	1.29085		2.2203		3.80353		5.908		10.2232		13.5317		15.7469		15.5449
37.8	1.30545		2.2134		3.80053		5.905		10.2202		13.5346		15.7449		15.5469
37.9	1.29575		2.2193		3.81223		5.907		10.2309		13.559		15.7508		15.5507
38	1.29085		2.2183		3.81033		5.9109		10.2349		13.5551		15.743		15.5605
38.1	1.28595		2.2212		3.80543		5.9099		10.2427		13.5688		15.7391		15.5526
38.2	1.28205		2.2154		3.80153		5.9177		10.2427		13.5707		15.741		15.5536
38.3	1.28305		2.2173		3.79763		5.9236		10.2476		13.5737		15.7518		15.5527
38.4	1.28595		2.2222		3.80153		5.9353		10.2486		13.5668		15.7479		15.5624
38.5	1.29185		2.2115		3.81133		5.9372		10.2573		13.5834		15.7361		15.5507
38.6	1.29185		2.2193		3.80743		5.9392		10.2632		13.5873		15.7401		15.5526
38.7	1.28695		2.2095		3.80353		5.949		10.273		13.5991		15.741		15.5469
38.8	1.27615		2.2193		3.80053		5.9519		10.2788		13.5952		15.7391		15.5546
38.9	1.28395		2.2173		3.80053		5.9441		10.2886		13.603		15.742		15.5518
39	1.28395		2.2232		3.80343		5.9353		10.2827		13.601		15.7479		15.5575
39.1	1.28395		2.2183		3.81133		5.9431		10.2944		13.6206		15.7479		15.5536
39.2	1.28595		2.2105		3.81323		5.9431		10.3013		13.6079		15.7342		15.5556
39.3	1.28985		2.2144		3.81713		5.9431		10.2778		13.5942		15.7342		15.5507
39.4	1.27325		2.2163		3.82103		5.9451		10.2876		13.6039		15.7342		15.5567
39.5	1.28105		2.2261		3.83083		5.947		10.2993		13.6157		15.7361		15.54
39.6	1.28105		2.2222		3.82893		5.9451		10.3062		13.6127		15.7381		15.544
39.7	1.27915		2.2193		3.83083		5.9412		10.3013		13.6098		15.7401		15.5458
39.8	1.28695		2.2193		3.82893		5.9451		10.2954		13.6098		15.7498		15.5518
39.9	1.28695		2.2173		3.84063		5.9548		10.2915		13.6117		15.7498		15.542
40	1.28205		2.2163		3.84453		5.949		10.2739		13.6118		15.743		15.544
40.1	1.28395		2.2027		3.84453		5.949		10.2778		13.6118		15.7489		15.5518
40.2	1.28595		2.2124		3.83283		5.947		10.2632		13.6108		15.7625		15.5478
40.3	1.29275		2.2261		3.84153		5.95		10.2749		13.5991		15.7576		15.5518
40.4	1.28885		2.2232		3.83573		5.9402		10.2671		13.6088		15.7635		15.5478
40.5	1.27715		2.2232		3.83573		5.9382		10.2691		13.6245		15.7527		15.5654
40.6	1.28105		2.2232		3.82593		5.9363		10.2671		13.6245		15.7586		15.5683
40.7	1.28785		2.2124		3.82403		5.9441		10.271		13.6323		15.7586		15.5663
40.8	1.28005		2.2095		3.82593		5.9402		10.2749		13.6342		15.7606		15.58
40.9	1.27815		2.2212		3.83273		5.9568		10.2827		13.6284		15.7703		15.5751
41	1.28495		2.2066		3.82103		5.9529		10.2866		13.6303		15.7674		15.5829
41.1	1.28205		2.2105		3.81813		5.9402		10.2847		13.644		15.7674		15.578
41.2	1.28395		2.2115		3.82403		5.9382		10.2827		13.6284		15.7635		15.5781
41.3	1.27325		2.2085		3.81133		5.9392		10.2642		13.6098		15.7655		15.5859
41.4	1.27325		2.1988		3.81223		5.946		10.2681		13.6137		15.7723		15.5878
41.5	1.26835		2.2075		3.82103		5.947		10.2642		13.6196		15.782		15.5938
41.6	1.26545		2.2076		3.81913		5.9509		10.2739		13.6196		15.786		15.5829
41.7	1.26735		2.1997		3.80743		5.9431		10.2681		13.6157		15.7782		15.5829
41.8	1.27425		2.2115		3.80933		5.9431		10.271		13.6108		15.7772		15.5849
41.9	1.25275		2.2115		3.81913		5.947		10.2651		13.6166		15.785		15.5889
42	1.25665		2.2036		3.81523		5.9509		10.2788		13.6264		15.7947		15.6016
42.1	1.26835		2.2105		3.81133		5.9451		10.2739		13.6196		15.7928		15.6054
42.2	1.26645		2.1919		3.81323		5.9392		10.2651		13.6206		15.7889		15.6074
42.3	1.26055		2.2066		3.79763		5.9314		10.2759		13.6215		15.7889		15.6094
42.4	1.25765		2.1987		3.80153		5.9333		10.2885		13.6264		15.7879		15.6122
42.5	1.26255		2.2046		3.81523		5.9529		10.2857		13.6332		15.785		15.6103
42.6	1.26155		2.1929		3.81713		5.9607		10.2827		13.6225		15.7889		15.6103
42.7	1.26545		2.1949		3.82593		5.9617		10.2915		13.6293		15.7928		15.6083
42.8	1.26935		2.19		3.81623		5.9539		10.2896		13.6196		15.7948		15.6025
42.9	1.26935		2.19		3.81223		5.9539		10.2915		13.6274		15.8094		15.5967
43	1.26935		2.1997		3.81223		5.9558		10.2993		13.6254		15.7986		15.5956
43.1	1.25465		2.1958		3.80743		5.9568		10.2954		13.6332		15.8006		15.5869
43.2	1.25275		2.1929		3.79563		5.949		10.2954		13.6391		15.8143		15.5771
43.3	1.25465		2.1831		3.78393		5.9392		10.2983		13.6323		15.8162		15.5829
43.4	1.25665		2.1987		3.78203		5.9431		10.2905		13.6283		15.8201		15.5829
43.5	1.24785		2.1978		3.77813		5.9548		10.2925		13.642		15.7958		15.5761
43.6	1.23805		2.1978		3.78593		5.947		10.3023		13.6538		15.7948		15.5869
43.7	1.26345		2.2076		3.77223		5.9451		10.2925		13.6498		15.8104		15.5889
43.8	1.25275		2.1968		3.78003		5.9529		10.3023		13.6635		15.8123		15.5791
43.9	1.25665		2.2105		3.78003		5.9431		10.3081		13.6674		15.8153		15.581
44	1.26445		2.2017		3.77123		5.9519		10.3032		13.6762		15.8133		15.5927
44.1	1.25565		2.2056		3.77513		5.948		10.3003		13.6791		15.8143		15.5665
44.2	1.25375		2.2037		3.77713		5.9558		10.3042		13.6596		15.8133		15.5673
44.3	1.25665		2.2134		3.78103		5.9441		10.3081		13.6674		15.8231		15.5654
44.4	1.25075		2.2056		3.77713		5.9402		10.31		13.6772		15.8182		15.5673
44.5	1.25275		2.2017		3.77513		5.9382		10.314		13.6791		15.8231		15.5624
44.6	1.26055		2.2056		3.78203		5.947		10.3159		13.685		15.8328		15.5585
44.7	1.26055		2.1978		3.76153		5.9382		10.3296		13.687		15.8319		15.5694
44.8	1.26055		2.2115		3.75763		5.9363		10.3306		13.6899		15.8299		15.5585
44.9	1.25865		2.2017		3.76153		5.946		10.3354		13.7065		15.8328		15.5507
45	1.25275		2.1997		3.78293		5.948		10.3276		13.6987		15.8289		15.5556
45.1	1.26835		2.2212		3.78103		5.9421		10.3374		13.7065		15.828		15.5585
45.2	1.27815		2.2193		3.78393		5.949		10.353		13.7104		15.8338		15.5546
45.3	1.26835		2.2281		3.77323		5.9285		10.3384		13.7075		15.8348		15.5595
45.4	1.27225		2.2417		3.77513		5.9363		10.3442		13.7114		15.8377		15.5634
45.5	1.26445		2.2281		3.78103		5.9343		10.355		13.7123		15.8377		15.5605
45.6	1.26345		2.2378		3.78393		5.9373		10.3462		13.7231		15.8504		15.5644
45.7	1.26935		2.2456		3.77813		5.9314		10.3501		13.7231		15.8416		15.5654
45.8	1.26155		2.2398		3.77613		5.9392		10.3735		13.7368		15.8397		15.5712
45.9	1.25565		2.2378		3.78983		5.947		10.3833		13.7406		15.8416		15.5722
46	1.26735		2.232		3.78203		5.9334		10.3716		13.7407		15.8484		15.5829
46.1	1.25375		2.2222		3.78883		5.9324		10.3667		13.7456		15.8426		15.5751
46.2	1.24985		2.2124		3.77713		5.9207		10.3804		13.7377		15.827		15.5878
46.3	1.25565		2.2105		3.78303		5.9343		10.3882		13.7377		15.827		15.5791
46.4	1.25765		2.2144		3.77903		5.9265		10.3852		13.7446		15.8192		15.5849
46.5	1.25765		2.2066		3.78683		5.9402		10.395		13.7426		15.825		15.5869
46.6	1.24395		2.2076		3.78883		5.9421		10.3892		13.7465		15.8319		15.584
46.7	1.24985		2.1978		3.79083		5.9441		10.3931		13.7485		15.8319		15.58
46.8	1.24985		2.19		3.79273		5.9441		10.4048		13.7504		15.8338		15.5956
46.9	1.24685		2.1841		3.80053		5.9343		10.4028		13.7407		15.8592		15.5976
47	1.25075		2.1958		3.80253		5.9421		10.4136		13.7495		15.8728		15.5859
47.1	1.23515		2.1812		3.80833		5.9382		10.396		13.7358		15.8582		15.5918
47.2	1.23905		2.1773		3.80743		5.9353		10.3989		13.7348		15.8485		15.5947
47.3	1.22925		2.1734		3.79863		5.948		10.4126		13.7407		15.8524		15.6005
47.4	1.21855		2.1675		3.81523		5.9587		10.4038		13.7416		15.8543		15.6103
47.5	1.23415		2.1597		3.80933		5.9587		10.3941		13.7299		15.8816		15.6241
47.6	1.21855		2.1538		3.81523		5.9607		10.4038		13.7299		15.8836		15.6298
47.7	1.21855		2.1636		3.82203		5.9558		10.4136		13.7319		15.868		15.6249
47.8	1.21465		2.1499		3.81233		5.9461		10.3989		13.7329		15.8621		15.6327
47.9	1.21855		2.148		3.81613		5.9499		10.4145		13.7309		15.8729		15.6308
48	1.21075		2.1519		3.81523		5.9587		10.4146		13.7211		15.8748		15.6406
48.1	1.20485		2.1441		3.82493		5.949		10.4233		13.7299		15.8826		15.6483
48.2	1.20875		2.1519		3.83673		5.9685		10.4146		13.7309		15.8983		15.6543
48.3	1.20485		2.1499		3.83673		5.9685		10.4146		13.729		15.8983		15.6367
48.4	1.19515		2.148		3.83083		5.9646		10.4126		13.7055		15.8983		15.6465
48.5	1.19315		2.1324		3.83763		5.9656		10.4302		13.7153		15.9002		15.6592
48.6	1.19515		2.1333		3.83573		5.9695		10.4214		13.7084		15.9041		15.6592
48.7	1.19515		2.1372		3.84453		5.9705		10.4233		13.7026		15.9129		15.6454
48.8	1.19125		2.1343		3.84253		5.9763		10.4282		13.7055		15.9178		15.665
48.9	1.19805		2.1441		3.84843		5.9802		10.4263		13.7016		15.9354		15.665
49	1.19215		2.146		3.84063		5.9744		10.4243		13.7094		15.9334		15.6533
49.1	1.19315		2.1412		3.85033		5.9763		10.4302		13.7055		15.9334		15.6552
49.2	1.20875		2.1333		3.85233		5.9763		10.4439		13.7133		15.9569		15.667
49.3	1.20095		2.1402		3.84553		5.9793		10.4263		13.7055		15.951		15.6679
49.4	1.20195		2.1441		3.84453		5.9783		10.4341		13.7113		15.9705		15.6728
49.5	1.20005		2.1499		3.84643		5.9802		10.4439		13.7133		15.9725		15.6728
49.6	1.19705		2.1509		3.84943		5.991		10.4468		13.7045		15.9842		15.6688
49.7	1.19905		2.149		3.84743		5.9871		10.439		13.7163		15.9793		15.6611
49.8	1.18535		2.1607		3.86013		5.9939		10.4439		13.7075		15.994		15.6728
49.9	1.19805		2.1646		3.85233		6.0036		10.4458		13.7152		15.992		15.667
50	1.19415		2.1548		3.85623		5.9978		10.438		13.7153		15.9959		15.6768
50.1	1.19615		2.147		3.86503		6.0066		10.4224		13.7094		16.0115		15.6786
50.2	1.20005		2.147		3.85133		6.0046		10.4419		13.7114		16.0125		15.6845
50.3	1.20195		2.1382		3.85913		6.0125		10.4419		13.727		16.0057		15.6855
50.4	1.20785		2.146		3.86303		6.0144		10.4331		13.7279		16.0135		15.6786
50.5	1.20395		2.1421		3.87083		6.0144		10.437		13.726		16.0047		15.6845
50.6	1.20295		2.1236		3.86893		6.0105		10.4448		13.728		16.0086		15.6806
50.7	1.20875		2.1128		3.87483		6.0125		10.4458		13.7309		16.0184		15.6884
50.8	1.21655		2.0992		3.87083		6.0105		10.4419		13.7309		16.0282		15.6913
50.9	1.20785		2.105		3.87863		6.0085		10.437		13.7241		16.0213		15.6904
51	1.20885		2.107		3.87963		6.0017		10.4429		13.728		16.0203		15.6923
51.1	1.19515		2.0933		3.87483		6.0086		10.4448		13.7358		16.036		15.6913
51.2	1.20095		2.0992		3.87083		5.9929		10.439		13.7358		16.036		15.6777
51.3	1.20295		2.0894		3.86893		5.9988		10.4487		13.7358		16.0379		15.6933
51.4	1.19905		2.0982		3.87083		6.0124		10.4507		13.7377		16.0408		15.6894
51.5	1.19705		2.0894		3.86693		6.0183		10.4536		13.7407		16.036		15.6923
51.6	1.20485		2.0894		3.87083		6.0144		10.4478		13.7446		16.0321		15.6952
51.7	1.19215		2.0796		3.87483		6.0164		10.4487		13.7514		16.036		15.7031
51.8	1.19705		2.0738		3.86993		5.9998		10.436		13.7543		16.0369		15.705
51.9	1.19705		2.0816		3.85333		5.9968		10.4409		13.7475		16.0389		15.7128
52	1.18145		2.0796		3.85133		6.0027		10.4468		13.7631		16.0389		15.7099
52.1	1.18925		2.0757		3.86303		6.0105		10.4458		13.7622		16.0369		15.7148
52.2	1.17945		2.0738		3.85333		6.0027		10.439		13.7651		16.0252		15.7188
52.3	1.18345		2.0816		3.85723		6.0027		10.4331		13.7709		16.0213		15.7226
52.4	1.18345		2.0689		3.85523		6.0007		10.4282		13.766		16.0272		15.7119
52.5	1.17955		2.0806		3.87083		6.0164		10.4263		13.7778		16.035		15.706
52.6	1.17955		2.0904		3.85913		6.0164		10.4224		13.7797		16.0408		15.7157
52.7	1.17655		2.0884		3.85913		6.0125		10.4253		13.7748		16.033		15.7217
52.8	1.18435		2.0787		3.85523		6.0105		10.4116		13.7592		16.0233		15.7001
52.9	1.18435		2.103		3.86013		6.0134		10.4214		13.7611		16.0291		15.7139
53	1.16295		2.104		3.85913		6.0144		10.4058		13.7573		16.0408		15.7177
53.1	1.17465		2.1119		3.84943		5.9929		10.4116		13.7729		16.0408		15.7295
53.2	1.16585		2.0962		3.85523		5.9988		10.4087		13.7661		16.0408		15.7372
53.3	1.17075		2.1011		3.85233		5.9978		10.4107		13.7758		16.0369		15.7372
53.4	1.19025		2.0923		3.85423		6.0134		10.4087		13.7758		16.0418		15.7315
53.5	1.18045		2.1031		3.85033		5.99		10.4165		13.7758		16.032		15.7372
53.6	1.18145		2.1031		3.84453		5.9861		10.4175		13.7748		16.0418		15.7372
53.7	1.17655		2.1079		3.85423		5.988		10.4116		13.7612		16.036		15.7353
53.8	1.17945		2.1021		3.85423		5.99		10.4116		13.7729		16.0321		15.7431
53.9	1.17755		2.1099		3.84643		5.988		10.4048		13.7719		16.0526		15.745
54	1.17265		2.1128		3.85423		5.988		10.4116		13.767		16.0486		15.7577
54.1	1.16485		2.1089		3.84843		5.99		10.4028		13.7602		16.0477		15.748
54.2	1.16675		2.1109		3.83673		5.988		10.4087		13.7582		16.0604		15.746
54.3	1.16195		2.1206		3.83863		5.9841		10.4116		13.7592		16.0711		15.7636
54.4	1.15605		2.1216		3.83863		6.0037		10.4155		13.7572		16.0623		15.7656
54.5	1.16385		2.1197		3.83573		6.0085		10.396		13.7553		16.0584		15.7842
54.6	1.16385		2.1275		3.84553		5.9968		10.4058		13.7553		16.0584		15.788
54.7	1.15505		2.1255		3.85913		6.0046		10.4087		13.7641		16.0584		15.7851
54.8	1.14335		2.1216		3.85913		6.0125		10.4204		13.768		16.0653		15.8075
54.9	1.15115		2.1245		3.85913		6.0124		10.4067		13.7641		16.076		15.8105
55	1.14145		2.1265		3.85523		6.0164		10.4165		13.7661		16.074		15.8116
55.1	1.15705		2.1245		3.85813		6.0173		10.4204		13.7778		16.0799		15.8153
55.2	1.15805		2.1353		3.84643		6.0134		10.4224		13.7778		16.078		15.8154
55.3	1.16385		2.1177		3.83673		6.0173		10.4224		13.77		16.0838		15.8154
55.4	1.15995		2.1197		3.85233		6.0173		10.4243		13.7699		16.0858		15.8144
55.5	1.16095		2.1196		3.85233		6.0251		10.4399		13.77		16.0877		15.8329
55.6	1.15505		2.1158		3.84843		6.0212		10.4409		13.7768		16.0897		15.8309
55.7	1.17265		2.1177		3.84553		6.0183		10.4419		13.77		16.1073		15.8251
55.8	1.17455		2.107		3.84353		6.0281		10.4497		13.7758		16.1121		15.8271
55.9	1.16875		2.1089		3.84743		6.0203		10.4614		13.7778		16.1082		15.8291
56	1.16295		2.105		3.84743		6.0203		10.4624		13.7631		16.1043		15.8329
56.1	1.16385		2.1138		3.85033		6.033		10.4605		13.769		16.1141		15.8349
56.2	1.15405		2.105		3.86503		6.0398		10.4624		13.769		16.1239		15.8349
56.3	1.14825		2.1089		3.85523		6.0261		10.4692		13.7661		16.118		15.8369
56.4	1.13755		2.105		3.85333		6.0164		10.4741		13.7768		16.1141		15.83
56.5	1.13845		2.103		3.84543		6.0183		10.479		13.7856		16.1219		15.8163
56.6	1.13455		2.1011		3.83763		6.0242		10.4888		13.7934		16.1121		15.8202
56.7	1.11895		2.0855		3.84453		6.0408		10.4966		13.7915		16.1141		15.8281
56.8	1.12675		2.0865		3.85233		6.0212		10.4985		13.7836		16.1102		15.8222
56.9	1.11705		2.0689		3.86203		6.0329		10.4907		13.7875		16.1239		15.8124
57	1.11305		2.0757		3.84353		6.0281		10.4888		13.7836		16.118		15.8085
57.1	1.12185		2.0894		3.84743		6.0496		10.4976		13.7963		16.118		15.8085
57.2	1.11405		2.0894		3.85523		6.0496		10.5151		13.8061		16.1219		15.8007
57.3	1.10725		2.0796		3.85333		6.0457		10.5054		13.8022		16.1102		15.8105
57.4	1.11115		2.0835		3.85813		6.0505		10.5151		13.8041		16.1199		15.7929
57.5	1.10335		2.0816		3.85623		6.0486		10.5112		13.7983		16.1238		15.7891
57.6	1.11505		2.0796		3.85623		6.0603		10.5171		13.8041		16.1239		15.7831
57.7	1.10915		2.0777		3.83763		6.0535		10.5191		13.8159		16.1151		15.7831
57.8	1.10335		2.0816		3.84353		6.0535		10.5347		13.8159		16.1199		15.7773
57.9	1.10335		2.0738		3.84843		6.0623		10.5327		13.8119		16.117		15.7851
58	1.09165		2.0679		3.85233		6.0661		10.5425		13.8198		16.117		15.7734
58.1	1.08965		2.0738		3.85233		6.0662		10.5503		13.8256		16.1092		15.7695
58.2	1.09945		2.065		3.83963		6.0652		10.5503		13.8178		16.1112		15.7773
58.3	1.09555		2.065		3.83373		6.0711		10.5523		13.8178		16.1141		15.7685
58.4	1.10915		2.0621		3.83373		6.0671		10.563		13.8207		16.1248		15.7734
58.5	1.10045		2.0581		3.82593		6.0593		10.5649		13.8286		16.1209		15.7626
58.6	1.09845		2.0542		3.83183		6.0535		10.5747		13.8325		16.1248		15.7626
58.7	1.08775		2.0464		3.82493		6.0505		10.5708		13.8188		16.1287		15.7548
58.8	1.09745		2.0396		3.82493		6.0505		10.5825		13.8286		16.1385		15.7431
58.9	1.09945		2.0298		3.81913		6.0447		10.5961		13.8344		16.1346		15.7382
59	1.09355		2.024		3.81813		6.0496		10.5903		13.8286		16.1346		15.7411
59.1	1.08675		2.0249		3.82893		6.0447		10.5845		13.8207		16.1336		15.7353
59.2	1.08475		2.0298		3.82203		6.0457		10.5923		13.8207		16.1151		15.7333
59.3	1.08085		2.0191		3.82013		6.0457		10.5806		13.8286		16.117		15.7431
59.4	1.08185		2.0201		3.80443		6.0496		10.5835		13.8295		16.118		15.745
59.5	1.08285		2.0239		3.80053		6.0457		10.5923		13.8305		16.1228		15.7411
59.6	1.09355		2.0269		3.80053		6.0457		10.5933		13.8315		16.1151		15.7411
59.7	1.09455		2.0269		3.79863		6.032		10.5923		13.8403		16.1151		15.7402
59.8	1.09845		2.0103		3.79563		6.0291		10.6021		13.8403		16.1239		15.7315
59.9	1.09945		2.0298		3.78293		6.0398		10.6138		13.8403		16.1239		15.7255
60	1.09555		2.0161		3.79663		6.0417		10.6099		13.8364		16.1121		15.7344
60.1	1.08475		2.0142		3.79663		6.0418		10.6079		13.8364		16.1141		15.7392
60.2	1.08865		2.0142		3.79963		6.033		10.6187		13.8354		16.1141		15.7333
60.3	1.08285		2.0181		3.80053		6.0339		10.6187		13.8276		16.1082		15.7411
60.4	1.08085		2.0298		3.80053		6.0339		10.6196		13.8246		16.1043		15.7499
60.5	1.08085		2.0259		3.80053		6.0359		10.6128		13.8198		16.1082		15.7499
60.6	1.08285		2.0279		3.80053		6.0437		10.6226		13.8217		16.1082		15.7382
60.7	1.08675		2.0357		3.80833		6.0437		10.6226		13.8295		16.1199		15.7519
60.8	1.08285		2.0318		3.81033		6.0457		10.6206		13.8237		16.1141		15.7499
60.9	1.08285		2.0425		3.81033		6.0457		10.6323		13.8197		16.1131		15.7246
61	1.08285		2.0425		3.81713		6.0603		10.6235		13.811		16.1228		15.7324
61.1	1.07895		2.0425		3.81323		6.0427		10.6128		13.8198		16.1248		15.7246
61.2	1.07985		2.0406		3.82303		6.0447		10.6284		13.8256		16.1131		15.7266
61.3	1.08765		2.0484		3.81323		6.0388		10.6235		13.8207		16.1229		15.7382
61.4	1.08775		2.0425		3.82593		6.0398		10.6196		13.8207		16.1229		15.7402
61.5	1.08385		2.0406		3.82593		6.0398		10.6245		13.812		16.1229		15.7197
61.6	1.08775		2.0503		3.82593		6.0476		10.6294		13.8286		16.1199		15.7411
61.7	1.09155		2.0357		3.81813		6.032		10.6274		13.8266		16.1317		15.745
61.8	1.09355		2.0581		3.82103		6.0154		10.6274		13.8266		16.1278		15.7411
61.9	1.09355		2.0591		3.81323		6.0193		10.6186		13.8276		16.1278		15.7393
62	1.08865		2.0523		3.82103		6.0232		10.6206		13.8217		16.1248		15.7393
62.1	1.09555		2.0601		3.82303		6.0232		10.6206		13.8295		16.1287		15.7393
62.2	1.09645		2.0679		3.82893		6.0252		10.6196		13.8383		16.1239		15.7382
62.3	1.10135		2.0738		3.82303		6.0193		10.6274		13.8383		16.1199		15.7499
62.4	1.10335		2.0708		3.82883		6.0349		10.6313		13.8403		16.118		15.746
62.5	1.10335		2.064		3.82493		6.0388		10.6235		13.8325		16.1062		15.7344
62.6	1.10725		2.0699		3.82493		6.0388		10.6226		13.8334		16.1024		15.7315
62.7	1.11605		2.0718		3.82203		6.0359		10.6304		13.8393		16.1102		15.7353
62.8	1.13265		2.062		3.81423		6.0359		10.6265		13.8354		16.1102		15.7382
62.9	1.13845		2.064		3.82203		6.0359		10.6225		13.8315		16.1102		15.7344
63	1.13845		2.0689		3.82103		6.0349		10.6148		13.8237		16.1141		15.7344
63.1	1.12875		2.0611		3.82493		6.0505		10.6235		13.8383		16.1131		15.7344
63.2	1.13065		2.0708		3.83283		6.0466		10.6323		13.851		16.1131		15.7382
63.3	1.13555		2.0669		3.83083		6.0349		10.6343		13.853		16.1131		15.7344
63.4	1.13945		2.0747		3.83863		6.0427		10.6303		13.8666		16.1209		15.7344
63.5	1.14725		2.0767		3.83863		6.0349		10.6294		13.8559		16.1287		15.7266
63.6	1.14335		2.0816		3.83863		6.031		10.6118		13.8422		16.1287		15.7323
63.7	1.15115		2.0699		3.83473		6.0388		10.6196		13.8481		16.1287		15.7393
63.8	1.15115		2.0699		3.84843		6.0447		10.6274		13.8559		16.1346		15.7393
63.9	1.15215		2.0474		3.84253		6.0466		10.6294		13.8578		16.1346		15.7393
64	1.14435		2.0532		3.85033		6.0427		10.6255		13.8637		16.1346		15.7431
64.1	1.14235		2.0611		3.85423		6.0486		10.6343		13.8745		16.1287		15.7431
64.2	1.13555		2.0552		3.85623		6.0427		10.6421		13.8803		16.1395		15.7431
64.3	1.12775		2.0454		3.85423		6.0486		10.6441		13.8745		16.1434		15.7569
64.4	1.13755		2.0572		3.84843		6.0427		10.6381		13.8744		16.1385		15.7607
64.5	1.11995		2.065		3.84453		6.0388		10.6343		13.8725		16.1346		15.7431
64.6	1.11995		2.0669		3.84453		6.0388		10.6323		13.8784		16.1307		15.7509
64.7	1.11795		2.0826		3.83863		6.033		10.6353		13.8774		16.1385		15.7529
64.8	1.12185		2.0689		3.83673		6.0388		10.6343		13.8764		16.1385		15.7558
64.9	1.11795		2.0767		3.84063		6.033		10.6382		13.8744		16.1287		15.7617
65	1.11795		2.0689		3.85033		6.033		10.6499		13.8881		16.1307		15.7646
65.1	1.12575		2.0767		3.85133		6.0339		10.6294		13.8774		16.1317		15.7607
65.2	1.11405		2.0611		3.83573		6.03		10.6577		13.8862		16.1424		15.7569
65.3	1.10435		2.0523		3.83573		6.0378		10.6343		13.8823		16.1346		15.7548
65.4	1.09255		2.0572		3.84353		6.0378		10.644		13.8822		16.1307		15.7607
65.5	1.08865		2.0454		3.85623		6.0505		10.6509		13.8813		16.1248		15.745
65.6	1.08775		2.0425		3.85623		6.0466		10.6314		13.8754		16.1229		15.7548
65.7	1.09255		2.0415		3.85233		6.0427		10.6528		13.8813		16.1287		15.7558
65.8	1.08285		2.0435		3.85133		6.0418		10.6489		13.8754		16.1405		15.7783
65.9	1.06035		2.0259		3.84063		6.0349		10.6616		13.8783		16.1326		15.7704
66	1.05745		2.0288		3.83963		6.032		10.6802		13.8813		16.1365		15.7685
66.1	1.03985		2.0406		3.84353		6.0281		10.6733		13.8745		16.1405		15.7802
66.2	1.03395		2.0171		3.84743		6.0203		10.6782		13.8852		16.1483		15.7822
66.3	1.03495		2.0132		3.83763		6.0144		10.6821		13.8813		16.1483		15.7958
66.4	1.03885		2.0152		3.83963		6.0105		10.6665		13.8852		16.1405		15.7958
66.5	1.03495		2.0093		3.83373		5.989		10.6587		13.8754		16.1482		15.792
66.6	1.01935		1.9966		3.83373		5.989		10.6626		13.8832		16.1326		15.7958
66.7	1.03105		1.9927		3.82983		5.9929		10.6626		13.8911		16.1444		15.788
66.8	1.01545		1.9888		3.83283		5.9822		10.6587		13.8852		16.1473		15.7978
66.9	1.01645		1.9907		3.82503		5.9666		10.6645		13.8813		16.1492		15.8056
67	1.02815		1.9898		3.82103		5.9763		10.6704		13.8852		16.1482		15.7978
67.1	1.02225		2.0005		3.82893		5.9841		10.6577		13.8666		16.1522		15.8055
67.2	1.02615		2.0025		3.82493		5.9685		10.6733		13.8627		16.1424		15.8036
67.3	1.00565		2.0103		3.82103		5.9646		10.6636		13.8608		16.1561		15.8116
67.4	1.02425		2.0073		3.81813		5.9617		10.646		13.8549		16.1502		15.8105
67.5	1.02425		2.0015		3.82203		5.9656		10.6441		13.851		16.1541		15.8163
67.6	1.02615		2.0015		3.81323		5.947		10.648		13.853		16.1541		15.8153
67.7	1.03885		1.9956		3.83473		5.9568		10.6538		13.8413		16.1492		15.8194
67.8	1.03695		2.0035		3.82693		5.949		10.6616		13.853		16.1512		15.8095
67.9	1.04865		1.9995		3.83863		5.9529		10.6577		13.8568		16.1707		15.8116
68	1.04085		1.9898		3.82693		5.949		10.6421		13.851		16.1736		15.8075
68.1	1.04085		1.9917		3.82303		5.949		10.6636		13.853		16.1698		15.8194
68.2	1.04475		1.9956		3.82893		5.9548		10.6577		13.8549		16.1639		15.8194
68.3	1.04665		2.0054		3.82893		5.9568		10.6597		13.8471		16.1717		15.8144
68.4	1.04865		2.0064		3.81913		5.9627		10.6597		13.851		16.1629		15.8067
68.5	1.05845		2.0054		3.83663		5.9685		10.6616		13.853		16.1756		15.8144
68.6	1.05055		2.0132		3.83473		5.9685		10.6636		13.8608		16.1834		15.8095
68.7	1.04375		2.0152		3.84153		5.9675		10.6538		13.8549		16.1893		15.8056
68.8	1.04865		2.0308		3.83763		5.9656		10.6538		13.8608		16.1776		15.7997
68.9	1.05055		2.0161		3.83573		5.9656		10.6694		13.8686		16.1873		15.8075
69	1.07015		2.0103		3.84353		5.9578		10.6646		13.8637		16.1873		15.7989
69.1	1.07015		2.0201		3.84353		5.9597		10.6431		13.8579		16.201		15.8018
69.2	1.07495		2.0035		3.84353		5.9675		10.647		13.8442		16.1834		15.8018
69.3	1.07495		1.9986		3.84353		5.9793		10.6421		13.851		16.1834		15.8095
69.4	1.06915		1.9907		3.84353		5.9753		10.6362		13.8412		16.1932		15.8018
69.5	1.07595		1.9947		3.85813		5.9822		10.6226		13.8373		16.1873		15.8036
69.6	1.06525		1.9849		3.85423		5.9783		10.6421		13.851		16.1873		15.8036
69.7	1.06325		1.9898		3.86013		5.9724		10.6421		13.851		16.1903		15.8056
69.8	1.05935		1.9917		3.86603		5.9783		10.6362		13.853		16.1854		15.7997
69.9	1.05935		2.0073		3.85423		5.988		10.644		13.8588		16.1815		15.7997
70	1.05455		1.9917		3.86013		6.0037		10.6519		13.8588		16.1815		15.8018
70.1	1.06815		1.9839		3.86993		6.0076		10.6577		13.8627		16.1864		15.7958
70.2	1.05835		1.9742		3.86793		6.0232		10.6655		13.8627		16.1785		15.8036
70.3	1.04865		1.9761		3.87383		6.0232		10.6616		13.8569		16.1864		15.7989
70.4	1.04865		1.9722		3.88163		6.0369		10.6636		13.849		16.1864		15.7958
70.5	1.04665		1.9595		3.87573		6.0486		10.6597		13.851		16.1863		15.8075
70.6	1.03305		1.9673		3.88353		6.0505		10.6636		13.8686		16.1864		15.7997
70.7	1.02915		1.9615		3.87773		6.0623		10.6655		13.8627		16.1864		15.8007
70.8	1.02615		1.9478		3.86993		6.0544		10.6616		13.8706		16.202		15.7909
70.9	1.02615		1.9556		3.85723		6.0652		10.6597		13.8627		16.202		15.7851
71	1.01645		1.9458		3.86403		6.0564		10.6694		13.8627		16.202		15.7929
71.1	1.02425		1.9468		3.85623		6.0603		10.6675		13.8666		16.202		15.8007
71.2	1.02425		1.9468		3.85623		6.0603		10.6753		13.8745		16.2117		15.8007
71.3	1.01445		1.939		3.86403		6.0681		10.6694		13.8686		16.2117		15.8105
71.4	1.01545		1.9487		3.85523		6.071		10.6694		13.8686		16.2117		15.8085
71.5	1.02325		1.9322		3.85813		6.074		10.6675		13.8647		16.2		15.8007
71.6	1.02525		1.9341		3.84843		6.0662		10.6655		13.8745		16.1961		15.7969
71.7	1.01345		1.9419		3.85623		6.0818		10.6655		13.8745		16.2098		15.7989
71.8	1.02035		1.9283		3.85623		6.0798		10.6616		13.8686		16.1961		15.8085
71.9	1.01645		1.937		3.86993		6.074		10.6684		13.8735		16.1844		15.8085
72	1.02815		1.937		3.86893		6.0808		10.6704		13.8735		16.1727		15.8085
72.1	1.02425		1.9429		3.86893		6.073		10.6724		13.8793		16.1883		15.7989
72.2	1.02515		1.9488		3.85333		6.0808		10.6646		13.8813		16.1815		15.8007
72.3	1.02325		1.9429		3.86693		6.0886		10.6675		13.8823		16.1834		15.8067
72.4	1.01155		1.9419		3.86893		6.0847		10.6587		13.8774		16.1815		15.7909
72.5	1.03305		1.9536		3.86303		6.0964		10.6587		13.8715		16.1893		15.7909
72.6	1.02525		1.9497		3.86603		6.0994		10.6704		13.8754		16.1873		15.7871
72.7	1.01445		1.9439		3.84843		6.0857		10.6665		13.8637		16.1912		15.8067
72.8	1.02035		1.9595		3.84843		6.0935		10.6567		13.8754		16.199		15.788
72.9	1.02815		1.9575		3.84743		6.1042		10.6616		13.8803		16.1873		15.7783
73	1.03395		1.9527		3.83963		6.1023		10.6587		13.8832		16.1912		15.7861
73.1	1.02615		1.9615		3.83963		6.0945		10.6567		13.8872		16.1912		15.786
73.2	1.02425		1.9703		3.83963		6.1023		10.6548		13.8911		16.1912		15.7842
73.3	1.02125		1.9663		3.83573		6.1101		10.6626		13.9028		16.1951		15.788
73.4	1.03595		1.9507		3.84153		6.116		10.6626		13.9027		16.1971		15.788
73.5	1.04865		1.9507		3.83663		6.1228		10.648		13.892		16.1932		15.7724
73.6	1.04475		1.9468		3.83963		6.1238		10.6558		13.8959		16.203		15.7802
73.7	1.03885		1.9488		3.83573		6.1101		10.6636		13.892		16.1961		15.7685
73.8	1.03885		1.9507		3.83473		6.1052		10.6421		13.8901		16.1922		15.7704
73.9	1.03495		1.9566		3.83863		6.1013		10.6421		13.8901		16.1961		15.7822
74	1.03695		1.941		3.83863		6.113		10.6499		13.9018		16.1922		15.7842
74.1	1.04475		1.9429		3.82793		6.1218		10.6499		13.8959		16.1942		15.7783
74.2	1.04275		1.9312		3.82793		6.1199		10.6528		13.9028		16.2098		15.7861
74.3	1.05055		1.9331		3.83673		6.1072		10.647		13.895		16.2039		15.7636
74.4	1.04865		1.9429		3.83673		6.1033		10.645		13.8832		16.2078		15.7695
74.5	1.04865		1.9429		3.83863		6.113		10.6548		13.8832		16.2136		15.7734
74.6	1.04865		1.9322		3.82693		6.113		10.6626		13.8891		16.2059		15.7695
74.7	1.05055		1.9331		3.82693		6.1189		10.6636		13.8823		16.2059		15.7675
74.8	1.05835		1.9234		3.81323		6.1091		10.6636		13.8901		16.2098		15.7734
74.9	1.05935		1.9195		3.81323		6.1169		10.6606		13.8871		16.2166		15.7675
75	1.05845		1.9253		3.82493		6.1169		10.6724		13.8911		16.2146		15.7656
75.1	1.04865		1.9195		3.82403		6.1257		10.6607		13.8872		16.2205		15.7793
75.2	1.03105		1.9195		3.82013		6.1218		10.6665		13.9028		16.2166		15.7734
75.3	1.04085		1.9048		3.81813		6.1355		10.6626		13.8891		16.2283		15.7891
75.4	1.02325		1.9087		3.81133		6.1345		10.6626		13.8813		16.2283		15.7831
75.5	1.03495		1.897		3.80933		6.1248		10.6597		13.8862		16.2381		15.7822
75.6	1.02035		1.899		3.80933		6.1248		10.6665		13.893		16.241		15.7802
75.7	1.02425		1.8794		3.80933		6.1326		10.6665		13.8969		16.2528		15.7822
75.8	1.03395		1.8882		3.80543		6.1404		10.6646		13.9008		16.2489		15.7802
75.9	1.03395		1.8745		3.80933		6.1423		10.6733		13.8998		16.2528		15.7744
76	1.01255		1.8667		3.81133		6.1365		10.6704		13.8891		16.2488		15.794
76.1	1.00565		1.8531		3.81623		6.1316		10.6636		13.8823		16.2498		15.792
76.2	1.00765		1.8453		3.80443		6.1277		10.6577		13.8842		16.2479		15.7949
76.3	1.00375		1.8365		3.79863		6.1199		10.6665		13.8832		16.2547		15.8105
76.4	0.99785		1.8365		3.81423		6.1199		10.6782		13.8735		16.2645		15.8067
76.5	0.99985		1.8364		3.81613		6.1199		10.6665		13.8735		16.2645		15.8046
76.6	0.99495		1.8384		3.82103		6.1189		10.6704		13.8832		16.2645		15.7948
76.7	0.99495		1.8306		3.80933		6.115		10.6782		13.895		16.2645		15.8154
76.8	0.99495		1.8267		3.80933		6.115		10.6821		13.8911		16.2645		15.8134
76.9	0.98515		1.8228		3.80253		6.1023		10.6919		13.8988		16.2742		15.8105
77	0.97545		1.8218		3.79863		6.0925		10.6743		13.893		16.2742		15.8202
77.1	0.97735		1.8316		3.82013		6.0945		10.6704		13.8891		16.2801		15.8202
77.2	0.97735		1.8335		3.81233		6.0984		10.6704		13.8891		16.2742		15.8281
77.3	0.97635		1.8413		3.80833		6.1062		10.6665		13.8852		16.2821		15.8281
77.4	0.98415		1.8365		3.80833		6.0945		10.6626		13.8891		16.2782		15.8281
77.5	0.97835		1.8374		3.80743		6.0935		10.6636		13.8901		16.2781		15.8418
77.6	0.97835		1.8277		3.80253		6.0886		10.6685		13.893		16.2811		15.8378
77.7	0.96175		1.8238		3.79663		6.0769		10.6753		13.8979		16.2869		15.8438
77.8	0.96265		1.8179		3.79273		6.0711		10.6792		13.8979		16.2762		15.8496
77.9	0.96465		1.812		3.81613		6.0808		10.6714		13.8979		16.2762		15.8574
78	0.95095		1.8042		3.81223		6.0827		10.687		13.9155		16.2859		15.8534
78.1	0.95295		1.8003		3.81523		6.0837		10.688		13.9047		16.2869		15.8534
78.2	0.94705		1.7984		3.81323		6.0759		10.688		13.9165		16.285		15.8486
78.3	0.95095		1.7994		3.82103		6.0642		10.6841		13.9106		16.2811		15.8505
78.4	0.94515		1.7954		3.81713		6.0525		10.7007		13.9194		16.285		15.8398
78.5	0.93535		1.7915		3.81713		6.0525		10.7075		13.9262		16.2762		15.8378
78.6	0.94415		1.8072		3.81233		6.0476		10.7085		13.9272		16.2606		15.8398
78.7	0.93825		1.8033		3.81423		6.0496		10.7124		13.9311		16.2684		15.8389
78.8	0.93635		1.8052		3.81423		6.0554		10.7124		13.9311		16.2684		15.8291
78.9	0.93245		1.8072		3.81423		6.0476		10.7124		13.9369		16.2801		15.8271
79	0.94805		1.8111		3.81033		6.0515		10.7232		13.9301		16.2781		15.8389
79.1	0.94215		1.8072		3.80933		6.0505		10.731		13.9301		16.2782		15.834
79.2	0.94215		1.8072		3.81323		6.0466		10.731		13.9301		16.2899		15.8359
79.3	0.95005		1.8091		3.80643		6.0418		10.7407		13.9399		16.2879		15.8418
79.4	0.95395		1.8111		3.79863		6.0417		10.7514		13.9506		16.284		15.834
79.5	0.95395		1.8071		3.79563		6.0388		10.7476		13.9565		16.283		15.834
79.6	0.95395		1.8111		3.79863		6.0496		10.7593		13.9448		16.284		15.8358
79.7	0.94615		1.8072		3.78883		6.0457		10.7476		13.9448		16.2821		15.8438
79.8	0.94995		1.8081		3.77813		6.0408		10.7329		13.9536		16.2879		15.8438
79.9	0.95195		1.814		3.78203		6.0369		10.7368		13.9652		16.283		15.834
80	0.95195		1.8199		3.77813		6.0408		10.7358		13.9623		16.2928		15.8281
80.1	0.96465		1.8091		3.78593		6.0369		10.7427		13.9614		16.3026		15.8212
80.2	0.96855		1.8101		3.77813		6.0427		10.7505		13.9614		16.2957		15.8398
80.3	0.96265		1.8247		3.77813		6.0427		10.7515		13.9604		16.3074		15.83
80.4	0.96365		1.813		3.77033		6.0369		10.7553		13.9643		16.2987		15.8359
80.5	0.96275		1.813		3.77513		6.0456		10.7515		13.9604		16.3162		15.8389
80.6	0.96955		1.8111		3.76643		6.0486		10.7485		13.9575		16.3182		15.8389
80.7	0.96955		1.815		3.76343		6.0476		10.7603		13.9614		16.3182		15.831
80.8	0.96955		1.8228		3.77123		6.0437		10.7573		13.9663		16.3133		15.832
80.9	0.96755		1.8091		3.77023		6.0447		10.7671		13.9643		16.3192		15.8359
81	0.97145		1.8042		3.76053		6.0544		10.7593		13.9584		16.3035		15.8329
81.1	0.96565		1.8003		3.77123		6.0652		10.772		13.9516		16.2957		15.8309
81.2	0.95195		1.8023		3.77713		6.0632		10.7622		13.9536		16.285		15.8251
81.3	0.96265		1.7964		3.79083		6.073		10.7691		13.9682		16.2996		15.8349
81.4	0.96665		1.7993		3.78103		6.0613		10.7749		13.9662		16.2957		15.8105
81.5	0.96075		1.7993		3.77903		6.0535		10.7612		13.9604		16.3035		15.8163
81.6	0.94905		1.8081		3.76543		6.0593		10.7651		13.9643		16.2918		15.8202
81.7	0.95585		1.8052		3.76933		6.0632		10.7534		13.9604		16.3006		15.8124
81.8	0.95585		1.7954		3.76933		6.075		10.7524		13.9594		16.3045		15.8018
81.9	0.96465		1.7974		3.76933		6.0808		10.7602		13.9516		16.2967		15.8183
82	0.96955		1.7915		3.76243		6.0681		10.7573		13.9487		16.2967		15.834
82.1	0.96175		1.7945		3.76053		6.0837		10.7554		13.9545		16.2967		15.828
82.2	0.95585		1.7945		3.77033		6.072		10.7524		13.9516		16.2938		15.8183
82.3	0.95785		1.7945		3.76443		6.0584		10.7573		13.9682		16.2987		15.8154
82.4	0.95885		1.8032		3.76543		6.0554		10.768		13.977		16.2938		15.8134
82.5	0.95095		1.7974		3.76243		6.0447		10.7495		13.9565		16.2986		15.8194
82.6	0.94905		1.7915		3.76833		6.0603		10.7564		13.9555		16.3045		15.8134
82.7	0.94025		1.7779		3.77713		6.0496		10.7603		13.9653		16.2928		15.8251
82.8	0.94215		1.7886		3.78303		6.0574		10.7622		13.9594		16.2938		15.8163
82.9	0.93825		1.7974		3.76933		6.0593		10.7524		13.9516		16.2957		15.8134
83	0.93045		1.8169		3.78003		6.0544		10.7524		13.9692		16.2928		15.8183
83.1	0.92555		1.8072		3.78203		6.0701		10.7583		13.9536		16.2889		15.8251
83.2	0.92075		1.8091		3.77423		6.0642		10.7642		13.9536		16.3016		15.831
83.3	0.93045		1.8091		3.77513		6.0574		10.7515		13.9584		16.3094		15.831
83.4	0.91295		1.8101		3.77323		6.0554		10.7661		13.9574		16.3201		15.8261
83.5	0.91485		1.8189		3.77903		6.0652		10.7632		13.9604		16.3123		15.832
83.6	0.91295		1.812		3.77613		6.0564		10.7749		13.9741		16.3084		15.831
83.7	0.90605		1.813		3.77813		6.0525		10.773		13.9526		16.3055		15.8329
83.8	0.91285		1.8169		3.77033		6.0525		10.7632		13.9428		16.3133		15.8261
83.9	0.89825		1.8101		3.77023		6.0525		10.7593		13.9506		16.2987		15.8261
84	0.89925		1.8101		3.76543		6.0632		10.773		13.9526		16.2947		15.8271
84.1	0.90315		1.8111		3.76243		6.0486		10.7691		13.9604		16.3084		15.8369
84.2	0.90215		1.8277		3.76243		6.0486		10.7681		13.9575		16.3016		15.8251
84.3	0.90415		1.8062		3.77033		6.0525		10.7837		13.9614		16.3016		15.8222
84.4	0.90115		1.8072		3.77223		6.0447		10.7788		13.9663		16.3016		15.8281
84.5	0.91585		1.8111		3.75273		6.0271		10.7788		13.9584		16.3055		15.8212
84.6	0.91385		1.7964		3.74883		6.0232		10.7661		13.9555		16.3084		15.8134
84.7	0.91285		1.7974		3.74983		6.0164		10.77		13.9497		16.3065		15.8154
84.8	0.91675		1.8023		3.74983		6.0222		10.7759		13.9457		16.3172		15.8222
84.9	0.91385		1.8023		3.73803		6.0144		10.769		13.9545		16.3074		15.8281
85	0.91295		1.8023		3.73903		6.0212		10.7769		13.9526		16.3123		15.8183
85.1	0.90995		1.8111		3.75663		6.0291		10.7778		13.9575		16.3133		15.8222
85.2	0.91775		1.8218		3.75953		6.0339		10.7788		13.9643		16.3153		15.8251
85.3	0.91585		1.8247		3.73413		6.0164		10.7905		13.9604		16.3074		15.8095
85.4	0.90895		1.8257		3.72833		6.0105		10.7827		13.9565		16.3035		15.8144
85.5	0.91975		1.8238		3.73703		6.0076		10.7915		13.9497		16.3084		15.8124
85.6	0.92265		1.812		3.74103		6.0017		10.8052		13.9672		16.3035		15.8173
85.7	0.92165		1.8257		3.74293		6.0037		10.811		13.9692		16.2996		15.8183
85.8	0.90995		1.8081		3.73513		5.9998		10.8003		13.9702		16.2918		15.8124
85.9	0.90605		1.8091		3.73513		5.9998		10.8003		13.9682		16.2996		15.8046
86	0.90805		1.8189		3.73513		6.0076		10.7974		13.9653		16.2967		15.8085
86.1	0.90025		1.8033		3.73903		6.0017		10.8013		13.9692		16.2948		15.8036
86.2	0.89335		1.8013		3.73123		6.0037		10.8013		13.979		16.2918		15.8105
86.3	0.90315		1.8091		3.72343		5.9998		10.7915		13.9653		16.2899		15.8067
86.4	0.89925		1.7993		3.72923		5.9939		10.7808		13.9623		16.2889		15.7989
86.5	0.90315		1.7915		3.72923		5.9919		10.7886		13.9702		16.2986		15.8027
86.6	0.90315		1.7876		3.73313		5.9763		10.7964		13.9663		16.285		15.8173
86.7	0.90505		1.7886		3.73313		5.9763		10.7964		13.9721		16.2889		15.8116
86.8	0.91675		1.7896		3.72923		5.9724		10.7944		13.9741		16.2869		15.8046
86.9	0.90505		1.7779		3.72633		5.9695		10.7915		13.975		16.2791		15.7949
87	0.91385		1.773		3.73613		5.9792		10.8003		13.978		16.2635		15.8056
87.1	0.91295		1.7769		3.74393		5.9793		10.8023		13.9741		16.2596		15.8056
87.2	0.91685		1.7779		3.74393		5.9793		10.7905		13.9877		16.2635		15.8056
87.3	0.90805		1.7818		3.75173		5.9773		10.8023		13.9799		16.2674		15.794
87.4	0.91195		1.7798		3.75363		5.9675		10.7944		13.976		16.2772		15.8056
87.5	0.92465		1.7798		3.74193		5.9558		10.8062		13.9741		16.2713		15.8056
87.6	0.92855		1.7779		3.75073		5.9646		10.7974		13.9653		16.2674		15.8018
87.7	0.93435		1.7857		3.76343		5.9773		10.8013		13.9692		16.2674		15.7861
87.8	0.92265		1.7974		3.75373		5.9597		10.8013		13.9809		16.2791		15.7822
87.9	0.93435		1.7945		3.75363		5.9558		10.8022		13.9799		16.2889		15.792
88	0.93435		1.7964		3.74973		5.9636		10.8003		13.978		16.284		15.7842
88.1	0.93435		1.7994		3.74983		5.9636		10.8003		13.976		16.285		15.7899
88.2	0.92755		1.7915		3.75173		5.9773		10.7886		13.9604		16.2772		15.7861
88.3	0.92755		1.7915		3.75953		5.9851		10.7847		13.9643		16.2782		15.794
88.4	0.93825		1.7915		3.75563		5.989		10.7847		13.9643		16.2996		15.794
88.5	0.93045		1.7818		3.75853		5.9822		10.7847		13.9741		16.2996		15.7958
88.6	0.93045		1.7857		3.75953		5.9734		10.7808		13.9702		16.3016		15.7909
88.7	0.92655		1.8033		3.74983		5.9519		10.7788		13.9663		16.3074		15.792
88.8	0.91685		1.7994		3.74583		5.9597		10.7925		13.978		16.2957		15.7783
88.9	0.91875		1.7876		3.74393		5.9636		10.7847		13.9819		16.3055		15.7929
89	0.91875		1.7759		3.75173		5.9636		10.7857		13.9829		16.3064		15.7949
89.1	0.91485		1.7808		3.76343		5.9753		10.7817		13.9887		16.3114		15.7948
89.2	0.90315		1.773		3.75563		5.9675		10.7857		13.9848		16.3123		15.8007
89.3	0.90115		1.7749		3.75663		5.9666		10.7788		13.978		16.3026		15.8046
89.4	0.90605		1.7749		3.74883		5.9744		10.771		13.978		16.2977		15.8124
89.5	0.90025		1.7769		3.75953		5.9695		10.7788		13.978		16.3035		15.8144
89.6	0.90995		1.7857		3.74683		5.9724		10.7827		13.9702		16.3114		15.8231
89.7	0.90995		1.7837		3.76543		5.9773		10.7769		13.9721		16.3074		15.8183
89.8	0.91775		1.7837		3.76833		5.9627		10.7827		13.9682		16.3094		15.8134
89.9	0.90315		1.7876		3.75853		5.9587		10.7847		13.9721		16.3172		15.8095
90	0.90705		1.7993		3.75463		5.9665		10.7808		13.9604		16.3289		15.8046
90.1	0.88755		1.8023		3.75463		5.9646		10.7798		13.9594		16.327		15.8222
90.2	0.90315		1.7984		3.75953		5.9636		10.7681		13.9555		16.3319		15.83
90.3	0.91285		1.7984		3.75853		5.9627		10.7681		13.9555		16.325		15.8261
90.4	0.90215		1.7993		3.75073		5.9548		10.7622		13.9496		16.3358		15.8261
90.5	0.90215		1.8091		3.75073		5.9548		10.7524		13.9438		16.3377		15.8261
90.6	0.90215		1.8111		3.75073		5.9627		10.7603		13.9379		16.3387		15.8261
90.7	0.90115		1.8091		3.75073		5.9548		10.772		13.9301		16.3533		15.8242
90.8	0.90315		1.8228		3.74583		5.948		10.771		13.937		16.3504		15.8291
90.9	0.89335		1.816		3.74293		5.9373		10.7495		13.9272		16.3641		15.8222
91	0.90505		1.815		3.72733		5.9334		10.7573		13.9448		16.3602		15.8447
91.1	0.88755		1.8189		3.72533		5.9314		10.7524		13.9282		16.368		15.8349
91.2	0.88265		1.8189		3.72533		5.9314		10.7427		13.9184		16.369		15.8476
91.3	0.89925		1.8228		3.72533		5.9255		10.7388		13.9204		16.3748		15.8505
91.4	0.89335		1.7984		3.72443		5.9168		10.7476		13.9233		16.3826		15.8476
91.5	0.88555		1.8003		3.72043		5.9128		10.7476		13.9155		16.3807		15.8496
91.6	0.87965		1.8081		3.72833		5.9128		10.7534		13.9194		16.3729		15.8573
91.7	0.87485		1.8081		3.72923		5.9158		10.7573		13.9174		16.3729		15.8534
91.8	0.87485		1.7954		3.71563		5.9197		10.7485		13.9204		16.3885		15.8525
91.9	0.87485		1.7935		3.73513		5.9079		10.7505		13.9164		16.3826		15.8623
92	0.87095		1.7876		3.73513		5.9197		10.7515		13.9096		16.3934		15.87
92.1	0.86215		1.7896		3.72923		5.9216		10.7554		13.9135		16.3865		15.8681
92.2	0.86795		1.8023		3.73613		5.9207		10.7554		13.9116		16.3992		15.8603
92.3	0.86215		1.7808		3.73613		5.9187		10.7358		13.8959		16.3973		15.8583
92.4	0.85045		1.7866		3.76053		5.9236		10.7378		13.8862		16.4168		15.8681
92.5	0.86705		1.7886		3.74293		5.908		10.7446		13.893		16.4178		15.8819
92.6	0.85725		1.7974		3.75073		5.9119		10.7505		13.8911		16.408		15.8808
92.7	0.84165		1.7896		3.74003		5.8953		10.7446		13.8911		16.4139		15.8759
92.8	0.83375		1.7906		3.74983		5.8933		10.7476		13.8725		16.4041		15.8964
92.9	0.82115		1.7827		3.76443		5.8923		10.7397		13.8764		16.411		15.8926
93	0.82505		1.7788		3.76243		5.8845		10.728		13.8842		16.409		15.8847
93.1	0.82405		1.7808		3.74683		5.9002		10.7271		13.8715		16.4188		15.8856
93.2	0.81625		1.7876		3.75073		5.9041		10.7251		13.8618		16.4295		15.8837
93.3	0.81425		1.7779		3.74983		5.9031		10.7232		13.8637		16.4276		15.8896
93.4	0.82205		1.7759		3.74493		5.8982		10.73		13.8705		16.4276		15.8798
93.5	0.82115		1.7827		3.74103		5.8943		10.7202		13.8647		16.4354		15.8788
93.6	0.79765		1.7788		3.74293		5.8962		10.7202		13.8764		16.4188		15.877
93.7	0.78985		1.7808		3.74983		5.9109		10.7163		13.8764		16.4227		15.8653
93.8	0.78885		1.7945		3.74583		5.907		10.7163		13.8784		16.4188		15.874
93.9	0.79275		1.7906		3.73803		5.8992		10.7163		13.8862		16.4364		15.8721
94	0.79275		1.7876		3.74003		5.905		10.7114		13.8774		16.4392		15.8642
94.1	0.79865		1.7906		3.73903		5.9041		10.7095		13.8852		16.4266		15.8623
94.2	0.79865		1.7769		3.73513		5.8962		10.7173		13.8754		16.4217		15.873
94.3	0.80155		1.7671		3.74293		5.9021		10.7232		13.8891		16.4217		15.8691
94.4	0.78495		1.7622		3.75073		5.904		10.73		13.8881		16.4256		15.8554
94.5	0.78305		1.7661		3.75073		5.9119		10.7144		13.8823		16.4227		15.8788
94.6	0.77325		1.7671		3.76053		5.8943		10.7222		13.8842		16.4178		15.874
94.7	0.78005		1.772		3.76543		5.9089		10.7222		13.9018		16.4178		15.8672
94.8	0.78595		1.7691		3.75173		5.905		10.728		13.9077		16.408		15.8583
94.9	0.78305		1.771		3.75953		5.905		10.7153		13.895		16.411		15.8583
95	0.79965		1.772		3.75373		5.9011		10.7007		13.894		16.4119		15.8681
95.1	0.78495		1.7779		3.75463		5.9099		10.7144		13.9096		16.4022		15.8516
95.2	0.77915		1.774		3.75073		5.906		10.7056		13.8969		16.408		15.8505
95.3	0.79175		1.774		3.74583		5.9011		10.7144		13.8881		16.4032		15.8427
95.4	0.79375		1.7739		3.73613		5.8875		10.6968		13.8745		16.3992		15.8389
95.5	0.78985		1.7808		3.73703		5.8884		10.7105		13.8803		16.3953		15.8398
95.6	0.78205		1.7808		3.74293		5.8943		10.7105		13.8803		16.4022		15.8369
95.7	0.77615		1.7671		3.72443		5.8875		10.7085		13.8764		16.3973		15.8389
95.8	0.77515		1.7769		3.72443		5.8933		10.7163		13.8842		16.3973		15.8447
95.9	0.78105		1.7847		3.72243		5.8933		10.7163		13.8764		16.3973		15.8398
96	0.78305		1.7818		3.73023		5.905		10.7095		13.8832		16.3973		15.8359
96.1	0.79475		1.7847		3.73613		5.9109		10.7075		13.895		16.4012		15.828
96.2	0.79085		1.7847		3.72633		5.9089		10.7144		13.894		16.4178		15.8349
96.3	0.79965		1.7808		3.72833		5.9089		10.7124		13.892		16.4168		15.83
96.4	0.78305		1.7866		3.73703		5.9099		10.7202		13.8998		16.4129		15.8359
96.5	0.79475		1.7866		3.74393		5.9089		10.7222		13.8998		16.4119		15.8359
96.6	0.79085		1.7886		3.73903		5.9041		10.7261		13.9174		16.4129		15.8359
96.7	0.78495		1.7964		3.73123		5.9041		10.7212		13.9086		16.4129		15.8456
96.8	0.79275		1.7906		3.73313		5.9041		10.729		13.9165		16.4188		15.8486
96.9	0.79275		1.7964		3.73703		5.9001		10.727		13.9027		16.4324		15.8438
97	0.79275		1.7886		3.73313		5.908		10.7202		13.8979		16.4422		15.8398
97.1	0.79475		1.7886		3.73713		5.9099		10.7153		13.8872		16.4412		15.8389
97.2	0.79475		1.7886		3.74493		5.9021		10.7105		13.8901		16.4442		15.8516
97.3	0.79475		1.7798		3.74493		5.8865		10.6987		13.894		16.4481		15.8398
97.4	0.80255		1.772		3.73513		5.9001		10.6968		13.894		16.4432		15.8476
97.5	0.80255		1.7681		3.74393		5.9031		10.7105		13.9116		16.4393		15.8691
97.6	0.78795		1.7681		3.74003		5.9148		10.7056		13.9145		16.4432		15.8788
97.7	0.78785		1.7759		3.74003		5.9128		10.7114		13.9204		16.451		15.8779
97.8	0.78395		1.7837		3.73413		5.8875		10.7036		13.9086		16.4686		15.8808
97.9	0.78395		1.7837		3.73613		5.9011		10.7085		13.9057		16.4666		15.8847
98	0.78985		1.7847		3.73413		5.905		10.7124		13.9096		16.453		15.8798
98.1	0.78985		1.774		3.74583		5.9089		10.6929		13.9018		16.4627		15.8798
98.2	0.78985		1.7798		3.74193		5.905		10.6968		13.9057		16.4627		15.8779
98.3	0.79865		1.774		3.73413		5.9011		10.6919		13.9008		16.4666		15.87
98.4	0.78595		1.7671		3.74683		5.9099		10.6997		13.8891		16.4862		15.8837
98.5	0.78395		1.7691		3.75853		5.9138		10.7026		13.8979		16.4695		15.8837
98.6	0.78005		1.7828		3.75463		5.9197		10.7066		13.8862		16.4725		15.8798
98.7	0.77915		1.7691		3.75273		5.9099		10.7026		13.8881		16.4686		15.8779
98.8	0.77515		1.7701		3.75763		5.9246		10.7095		13.8911		16.4627		15.87
98.9	0.78105		1.7632		3.76153		5.9363		10.7114		13.893		16.4657		15.8603
99	0.78495		1.7671		3.75463		5.9294		10.7017		13.8911		16.4627		15.8623
99.1	0.79765		1.7662		3.75273		5.9255		10.7095		13.8969		16.4627		15.8534
99.2	0.80055		1.7593		3.75953		5.9265		10.7114		13.8911		16.4774		15.8486
99.3	0.80645		1.7632		3.76443		5.9392		10.7017		13.893		16.4666		15.8447
99.4	0.79965		1.7515		3.76833		5.9197		10.7075		13.8872		16.4608		15.8389
99.5	0.78495		1.7534		3.75563		5.9187		10.7105		13.8998		16.4686		15.8418
99.6	0.78885		1.7574		3.75273		5.9158		10.7183		13.8881		16.4676		15.8389
99.7	0.79665		1.7505		3.74493		5.9197		10.7163		13.894		16.4598		15.8251
99.8	0.79085		1.7398		3.74493		5.9197		10.7134		13.8813		16.4559		15.8242
99.9	0.80255		1.732		3.75273		5.9041		10.7173		13.8852		16.45		15.8036
100	0.80545		1.7349		3.74193		5.905		10.7134		13.8852		16.45		15.8036
100.1	0.78885		1.7476		3.75073		5.9138		10.7251		13.8852		16.4539		15.8036
100.2	0.79665		1.7476		3.75953		5.9148		10.7192		13.8793		16.4451		15.8027
100.3	0.79765		1.7378		3.75563		5.9109		10.7153		13.8754		16.4432		15.7949
100.4	0.80255		1.7388		3.75953		5.9148		10.7153		13.8735		16.4393		15.7949
100.5	0.80255		1.7388		3.74493		5.908		10.7173		13.8754		16.4392		15.7929
100.6	0.80645		1.7369		3.76153		5.9128		10.7202		13.8686		16.4324		15.7851
100.7	0.82305		1.7574		3.76153		5.9128		10.73		13.8706		16.4285		15.7813
100.8	0.82305		1.7535		3.76153		5.9128		10.73		13.8706		16.4364		15.7842
100.9	0.81915		1.7554		3.75563		5.9187		10.7241		13.8647		16.4344		15.7783
101	0.82405		1.7691		3.75953		5.9148		10.7261		13.8666		16.4344		15.7744
101.1	0.82795		1.7515		3.75563		5.9265		10.7163		13.8686		16.4403		15.7764
101.2	0.82795		1.7535		3.75463		5.9294		10.7163		13.8647		16.4393		15.7773
101.3	0.82595		1.7554		3.75853		5.9236		10.7153		13.8637		16.4442		15.7734
101.4	0.82795		1.7554		3.76053		5.9431		10.7114		13.8598		16.449		15.7813
101.5	0.81815		1.7515		3.76543		5.9285		10.7173		13.8657		16.4363		15.7734
101.6	0.82015		1.7486		3.77033		5.9451		10.7232		13.8832		16.4383		15.7891
101.7	0.82015		1.7378		3.77033		5.9334		10.7105		13.8784		16.4383		15.7831
101.8	0.81425		1.7486		3.77813		5.9334		10.7066		13.8745		16.4383		15.7822
101.9	0.81525		1.7378		3.77813		5.9412		10.7007		13.8803		16.4432		15.7695
102	0.80455		1.7486		3.77123		5.9421		10.6968		13.8881		16.4344		15.7666
102.1	0.82505		1.7632		3.76053		5.9236		10.6997		13.8793		16.4383		15.7538
102.2	0.82205		1.7632		3.76443		5.9275		10.6978		13.8793		16.4383		15.7656
102.3	0.82305		1.7632		3.76443		5.9392		10.7036		13.9008		16.4383		15.7734
102.4	0.83185		1.7583		3.77023		5.9451		10.7055		13.8969		16.4383		15.7851
102.5	0.83965		1.7622		3.77423		5.9412		10.7105		13.8881		16.4383		15.7861
102.6	0.83965		1.7681		3.76833		5.9314		10.7075		13.8774		16.4344		15.7773
102.7	0.83865		1.773		3.77123		5.9265		10.7163		13.894		16.4324		15.7734
102.8	0.83085		1.7613		3.77903		5.9441		10.7124		13.8901		16.4442		15.7734
102.9	0.84255		1.7534		3.79083		5.9519		10.7144		13.8901		16.4295		15.7871
103	0.83965		1.7613		3.77613		5.949		10.7183		13.8979		16.4529		15.7929
103.1	0.84745		1.7535		3.79473		5.9597		10.7202		13.8862		16.4451		15.8046
103.2	0.84745		1.7535		3.78883		5.9539		10.7163		13.8862		16.4471		15.7891
103.3	0.84745		1.7427		3.78593		5.9587		10.7222		13.892		16.4403		15.7909
103.4	0.83965		1.7603		3.78693		5.9578		10.7241		13.894		16.4442		15.8046
103.5	0.84165		1.7603		3.79173		5.9548		10.7358		13.9135		16.4539		15.8036
103.6	0.84645		1.7476		3.79563		5.9587		10.7378		13.9155		16.4481		15.7978
103.7	0.85235		1.7535		3.79173		5.9627		10.7407		13.9067		16.4578		15.79
103.8	0.85235		1.7437		3.78103		5.9656		10.7378		13.9038		16.4569		15.7958
103.9	0.84355		1.7534		3.79473		5.9792		10.7397		13.9076		16.449		15.7871
104	0.83965		1.7417		3.79473		5.9675		10.7427		13.9204		16.4432		15.8105
104.1	0.84745		1.7359		3.79083		5.9636		10.7407		13.9106		16.4432		15.8124
104.2	0.84945		1.7398		3.78693		5.9578		10.7466		13.9165		16.4237		15.8202
104.3	0.84945		1.7437		3.79563		5.9724		10.7466		13.9165		16.4237		15.8085
104.4	0.85135		1.7378		3.79563		5.9763		10.7485		13.9164		16.4237		15.8116
104.5	0.84355		1.7349		3.80253		5.9753		10.7583		13.9184		16.4256		15.7958
104.6	0.84945		1.7085		3.79373		5.9646		10.7466		13.9165		16.4149		15.8018
104.7	0.84355		1.7222		3.80353		5.9666		10.7593		13.9233		16.4032		15.79
104.8	0.84455		1.7281		3.81133		5.9763		10.7593		13.9194		16.4051		15.792
104.9	0.84355		1.7222		3.81223		5.9734		10.7485		13.9086		16.4149		15.7997
105	0.84945		1.7261		3.80343		5.988		10.7446		13.895		16.4119		15.8116
105.1	0.86305		1.7144		3.80643		5.9929		10.7524		13.9086		16.4158		15.8115
105.2	0.85135		1.7105		3.80933		5.99		10.772		13.9008		16.4041		15.8027
105.3	0.85135		1.7173		3.81813		5.991		10.7515		13.8881		16.4041		15.8007
105.4	0.84745		1.728		3.82793		6.0007		10.7573		13.8959		16.411		15.8085
105.5	0.84745		1.7349		3.81423		5.991		10.7593		13.8842		16.4041		15.8105
105.6	0.84455		1.7261		3.80933		5.9822		10.7534		13.892		16.4002		15.8075
105.7	0.85725		1.7154		3.81423		5.9851		10.7485		13.9047		16.3992		15.7997
105.8	0.86995		1.7144		3.81423		5.9773		10.7485		13.893		16.4041		15.8116
105.9	0.86505		1.7222		3.81713		5.9802		10.7602		13.9047		16.41		15.8018
106	0.84255		1.7027		3.80933		5.9841		10.7485		13.9165		16.3846		15.8144
106.1	0.84945		1.7046		3.81233		5.9753		10.7554		13.9213		16.3944		15.8116
106.2	0.85135		1.7163		3.82303		5.988		10.7534		13.9077		16.3944		15.8154
106.3	0.85135		1.7232		3.81423		5.9793		10.7544		13.9008		16.3963		15.8027
106.4	0.85135		1.7261		3.80833		5.9851		10.7475		13.9037		16.3924		15.8056
106.5	0.85135		1.732		3.81133		5.988		10.7505		13.8989		16.3992		15.8036
106.6	0.85045		1.7203		3.82493		6.0076		10.7544		13.9008		16.4022		15.79
106.7	0.85335		1.7212		3.82103		6.0037		10.7603		13.8872		16.3865		15.792
106.8	0.85915		1.7193		3.82203		6.0046		10.7593		13.8959		16.3807		15.79
106.9	0.84745		1.7212		3.82493		5.9958		10.7661		13.8969		16.3963		15.8036
107	0.84845		1.7154		3.82303		5.9939		10.7691		13.8959		16.4031		15.7997
107.1	0.84455		1.7261		3.81423		5.991		10.7671		13.894		16.3992		15.7969
107.2	0.84645		1.7173		3.82593		6.0086		10.7612		13.8979		16.4149		15.788
107.3	0.85235		1.7232		3.81523		5.9978		10.7612		13.8979		16.4217		15.7842
107.4	0.85135		1.7232		3.80253		5.9773		10.769		13.8862		16.4285		15.7783
107.5	0.85235		1.7251		3.80743		5.9802		10.771		13.8979		16.4334		15.7822
107.6	0.84845		1.731		3.81423		5.989		10.7749		13.894		16.4334		15.8007
107.7	0.83675		1.7349		3.80743		5.99		10.7612		13.8901		16.4442		15.7851
107.8	0.83865		1.7339		3.80743		5.988		10.7769		13.8959		16.4422		15.7909
107.9	0.84455		1.73		3.81523		5.99		10.7808		13.8823		16.4432		15.8018
108	0.84845		1.7349		3.79963		5.9939		10.7905		13.8881		16.4481		15.7871
108.1	0.84745		1.731		3.80153		5.9939		10.7788		13.8842		16.4481		15.7997
108.2	0.85335		1.7183		3.80353		5.9978		10.7817		13.8989		16.45		15.8095
108.3	0.85035		1.732		3.81033		6.0027		10.7798		13.8754		16.4559		15.8046
108.4	0.84645		1.7222		3.81523		5.9958		10.7876		13.8832		16.4559		15.7989
108.5	0.84355		1.7232		3.80743		5.988		10.7817		13.8774		16.4666		15.7978
108.6	0.85725		1.7076		3.79763		5.99		10.7827		13.8881		16.4608		15.7969
108.7	0.85335		1.7115		3.80833		5.9929		10.7935		13.8832		16.4696		15.8046
108.8	0.84645		1.7193		3.81323		5.9978		10.7905		13.8764		16.4725		15.8124
108.9	0.85435		1.7212		3.80643		5.991		10.8003		13.8744		16.4676		15.7949
109	0.85235		1.7134		3.81423		5.9988		10.7983		13.8745		16.4715		15.8027
109.1	0.84645		1.7281		3.81033		5.9949		10.7944		13.8627		16.4744		15.8133
109.2	0.85425		1.7242		3.81133		5.9939		10.7954		13.8657		16.4666		15.8075
109.3	0.84845		1.7154		3.82593		5.989		10.7876		13.8676		16.4676		15.8144
109.4	0.85135		1.7076		3.82593		5.9988		10.7886		13.8666		16.4657		15.8095
109.5	0.84555		1.7251		3.81523		5.9998		10.7915		13.8618		16.4598		15.7929
109.6	0.84065		1.7144		3.82303		6.0056		10.7954		13.8637		16.4559		15.7948
109.7	0.83285		1.7027		3.82403		6.0007		10.8023		13.8588		16.453		15.792
109.8	0.85035		1.7046		3.81713		5.9998		10.7905		13.8647		16.453		15.792
109.9	0.84945		1.7056		3.82593		5.989		10.7915		13.8715		16.4627		15.7909
110	0.84165		1.6929		3.81913		5.9959		10.8003		13.8803		16.4549		15.7813
110.1	0.82985		1.6968		3.82693		5.9978		10.7886		13.8764		16.4559		15.7753
110.2	0.82305		1.6978		3.82893		5.9919		10.8003		13.8803		16.4422		15.7831
110.3	0.82205		1.7017		3.82893		5.9919		10.7896		13.8696		16.4442		15.7666
110.4	0.81425		1.7056		3.83373		5.9949		10.81		13.89		16.4364		15.7704
110.5	0.81325		1.7076		3.82983		5.9851		10.7974		13.8852		16.4431		15.7704
110.6	0.80935		1.6939		3.82593		5.989		10.7925		13.8842		16.4481		15.7704
110.7	0.81325		1.6997		3.83183		5.9832		10.7905		13.8823		16.451		15.7636
110.8	0.81525		1.7134		3.82893		5.9959		10.7915		13.8832		16.4588		15.7675
110.9	0.80745		1.7212		3.83473		5.9978		10.8081		13.8862		16.4569		15.7499
111	0.80355		1.7076		3.84843		5.9978		10.8032		13.8891		16.45		15.7442
111.1	0.82305		1.7193		3.85523		5.9968		10.7974		13.8872		16.452		15.7684
111.2	0.83675		1.7154		3.84843		5.9959		10.7983		13.8881		16.4539		15.7656
111.3	0.81135		1.7203		3.85423		5.9959		10.8023		13.8998		16.4451		15.7626
111.4	0.81525		1.7085		3.87573		5.9997		10.8071		13.9047		16.452		15.7626
111.5	0.79965		1.7222		3.85913		6.0027		10.8071		13.895		16.4432		15.7626
111.6	0.80455		1.7154		3.84943		5.9929		10.813		13.8989		16.4608		15.7636
111.7	0.79275		1.7261		3.85813		6.0017		10.8208		13.9106		16.4666		15.7675
111.8	0.79865		1.7203		3.86893		6.0125		10.8189		13.9165		16.4666		15.7617
111.9	0.79765		1.7154		3.86113		6.0125		10.8149		13.9164		16.4735		15.7548
112	0.79475		1.7124		3.86303		6.0124		10.8091		13.9125		16.4803		15.7597
112.1	0.78305		1.7163		3.86113		6.0125		10.813		13.9106		16.4744		15.7373
112.2	0.78205		1.7163		3.87283		6.0164		10.8071		13.9243		16.4783		15.747
112.3	0.76935		1.7105		3.87963		6.0252		10.8081		13.935		16.4891		15.7529
112.4	0.76345		1.7105		3.86993		6.0251		10.811		13.9204		16.4959		15.7393
112.5	0.76935		1.7163		3.86993		6.0251		10.8189		13.936		16.4998		15.7499
112.6	0.76735		1.7115		3.88553		6.0271		10.8208		13.9379		16.4959		15.745
112.7	0.75955		1.7115		3.89143		6.033		10.811		13.9243		16.4901		15.7411
112.8	0.76155		1.7134		3.88263		6.0398		10.8306		13.9282		16.494		15.7509
112.9	0.75665		1.7183		3.88843		6.0456		10.8354		13.933		16.5028		15.7442
113	0.75665		1.7232		3.89043		6.0456		10.8325		13.9301		16.5115		15.7491
113.1	0.76835		1.7193		3.89333		6.0369		10.8267		13.934		16.5067		15.745
113.2	0.76155		1.7193		3.89233		6.0496		10.8335		13.9272		16.5047		15.7548
113.3	0.76835		1.7163		3.90213		6.0515		10.8364		13.9243		16.5086		15.7569
113.4	0.76445		1.7144		3.89333		6.0525		10.8306		13.9262		16.493		15.7607
113.5	0.76255		1.7105		3.89623		6.0515		10.8286		13.9184		16.4842		15.748
113.6	0.76545		1.7222		3.88743		6.0427		10.8276		13.9077		16.4871		15.7509
113.7	0.77125		1.7242		3.87673		6.0418		10.8306		13.9243		16.4832		15.7617
113.8	0.75375		1.7203		3.89233		6.0496		10.8374		13.9155		16.4979		15.7597
113.9	0.76935		1.729		3.89133		6.0466		10.8345		13.9125		16.4989		15.7656
114	0.76155		1.7173		3.88353		6.0466		10.8384		13.9165		16.491		15.7695
114.1	0.76345		1.7251		3.86793		6.0544		10.8286		13.9165		16.493		15.7587
114.2	0.76835		1.7242		3.86993		6.0544		10.8355		13.9057		16.5018		15.7442
114.3	0.75275		1.7105		3.87573		6.0505		10.8325		13.9086		16.5125		15.748
114.4	0.75075		1.7173		3.87673		6.0456		10.8325		13.9028		16.5106		15.7529
114.5	0.75175		1.7212		3.86603		6.0388		10.8384		13.9047		16.5154		15.7442
114.6	0.75765		1.7212		3.87083		6.0437		10.8394		13.8959		16.535		15.7617
114.7	0.76245		1.7271		3.86113		6.0339		10.8384		13.8891		16.5311		15.7617
114.8	0.75855		1.73		3.86303		6.0339		10.8374		13.8959		16.533		15.7587
114.9	0.76055		1.7369		3.86893		6.032		10.8462		13.891		16.5428		15.7715
115	0.77425		1.7446		3.86693		6.0378		10.854		13.8911		16.5418		15.7636
115.1	0.76345		1.7329		3.86213		6.0349		10.8384		13.8969		16.535		15.7626
115.2	0.76255		1.7339		3.88453		6.0378		10.8442		13.8832		16.5428		15.7822
115.3	0.77815		1.7378		3.86503		6.0203		10.8355		13.8764		16.5408		15.7861
115.4	0.78005		1.7495		3.86113		6.0242		10.8344		13.8891		16.533		15.788
115.5	0.78695		1.7378		3.85523		6.0183		10.8355		13.8881		16.5428		15.7978
115.6	0.78305		1.7378		3.85913		6.0144		10.8374		13.8842		16.5379		15.8007
115.7	0.80255		1.7261		3.85913		6.0164		10.8589		13.8862		16.535		15.792
115.8	0.79475		1.7203		3.85333		6.0164		10.853		13.892		16.5321		15.8018
115.9	0.80255		1.7222		3.84943		6.0125		10.8452		13.8959		16.534		15.8075
116	0.80255		1.7203		3.84933		6.0007		10.853		13.892		16.5359		15.7997
116.1	0.77715		1.732		3.84353		5.9929		10.8599		13.8911		16.5574		15.8115
116.2	0.79865		1.732		3.86503		5.9988		10.8569		13.8842		16.5574		15.8144
116.3	0.79665		1.7163		3.86013		5.988		10.8569		13.8959		16.5672		15.8095
116.4	0.80845		1.7232		3.87383		6.0037		10.8589		13.8842		16.5604		15.8007
116.5	0.82795		1.7173		3.88943		5.99		10.8628		13.8745		16.5731		15.8183
116.6	0.82405		1.7251		3.88063		5.9734		10.856		13.8637		16.576		15.8183
116.7	0.82885		1.732		3.88743		5.9783		10.8599		13.8657		16.5828		15.8242
116.8	0.82505		1.7046		3.89823		5.9617		10.8511		13.851		16.5653		15.8242
116.9	0.83085		1.7202		3.91093		5.9744		10.8589		13.8861		16.5799		15.8222
117	0.82595		1.7173		3.91283		5.949		10.8345		13.8813		16.5692		15.8212
117.1	0.81625		1.7378		3.89533		5.9587		10.8345		13.8735		16.5701		15.8378
117.2	0.81615		1.7535		3.89623		5.948		10.8335		13.8647		16.5662		15.8329
117.3	0.81335		1.7671		3.89233		5.9578		10.8472		13.8569		16.5506		15.8163
117.4	0.80255		1.7778		3.89143		5.9627		10.8637		13.8734		16.5672		15.8085
117.5	0.80845		1.7798		3.88353		5.9451		10.855		13.8725		16.5389		15.8194
117.6	0.78305		1.7818		3.87183		5.9392		10.8794		13.9086		16.535		15.8067
117.7	0.79175		1.7769		3.88163		5.9314		10.8765		13.9038		16.5418		15.8154
117.8	0.78005		1.7622		3.88453		5.9168		10.8794		13.9125		16.5477		15.7842
117.9	0.77815		1.7466		3.89623		5.9284		10.8677		13.8813		16.5526		15.8116
118	0.78305		1.7466		3.89433		5.9109		10.8501		13.893		16.5535		15.8163
118.1	0.78985		1.7535		3.88843		5.9109		10.8687		13.894		16.5574		15.7958
118.2	0.73515		1.6783		3.87673		5.8425		10.8608		13.892		16.5565		15.79
118.3	0.78785		1.6412		3.84153		5.8503		10.8482		13.8872		16.5428		15.7909
118.4	0.82015		1.6412		3.86793		5.9743		10.8179		13.8452		16.5115		15.8144
118.5	0.78985		1.6412		3.89433		6.0183		10.8032		13.8227		16.4334		15.8056
118.6	0.78985		1.6412		3.89433		6.0242		10.8062		13.8549		16.5311		15.7793
118.7	0.80745		1.6412		3.94993		6.1267		10.771		13.8803		16.5047		15.7949
118.8	0.80745		1.6412		3.94993		6.033		10.731		13.8891		16.493		15.8134
118.9	0.80745		1.6412		3.94993		6.033		10.6841		13.9048		16.5594		15.7704
119	0.80745		1.6412		3.94993		6.033		10.6792		13.9252		16.5155		15.7724
119.1	0.80745		1.6412		3.94993		6.033		10.6792		13.9252		16.5682		15.7997
119.2	0.80745		1.6412		3.94993		6.033		10.6792		13.9252		16.5682		15.7958
119.3	0.80745		1.6774		4.01623		6.033		10.6792		13.9252		16.5682		15.7734
119.4	0.80745		1.6606		4.01623		6.033		10.6792		13.9252		16.5682		15.8085
119.5	0.94215		1.5943		4.01623		6.033		10.6792		13.9252		16.5682		15.8632
119.6	0.91635		1.5943		4.01623		6.033		10.6792		13.9252		16.5682		15.6319
119.7	0.91635		1.5943		3.96643		6.033		10.6792		13.9252		16.5682		15.8212
119.8	0.91635		1.5943		3.96643		6.033		10.6792		13.9252		16.5682		15.8212
119.9	0.91635		1.5943		3.96643		6.033		10.6319		13.9252		16.5682		15.8212
120	0.91635		1.5943		3.96643		6.033		10.6319		13.5737		16.9842		15.8212
120.1	0.91295		1.5943		3.93733		6.033		10.5962		13.5737		16.5672		15.8212
120.2	0.91295		1.5669		3.93733		5.8347		10.5962		13.5737		16.4188		15.8212
120.3	0.91295		1.5054		3.85133		5.657		10.3184		13.2665		16.2186		15.8212
120.4	0.91295		1.4839		3.77473		5.5364		10.0921		12.8958		15.7596		15.8212
120.5	0.89825		1.4644		3.69513		5.3836		9.815		12.6059		15.4766		15.8212
120.6	0.84945		1.44		3.58813		5.2219		9.5542		12.3569		15.1497		15.8212
120.7	0.82795		1.4156		3.49683		5.1248		9.4087		12.0473		14.8699		15.7352
120.8	0.82015		1.3863		3.39623		5.0086		9.2857		11.8813		14.6678		15.7352
120.9	0.77425		1.3853		3.32793		4.9011		9.1548		11.6899		14.4891		15.6405
121	0.75375		1.3658		3.21663		4.7703		9.0278		11.4751		14.2704		15.4384
121.1	0.73415		1.3628		3.16973		4.6648		8.8687		11.3159		14.0076		15.1173
121.2	0.73705		1.3658		3.11113		4.6003		8.7651		11.1538		13.7987		14.8208
121.3	0.72145		1.3374		3.06623		4.5046		8.6382		11.0073		13.6073		14.5722
121.4	0.72635		1.2622		3.01833		4.4451		8.5014		10.8569		13.4061		14.3798
121.5	0.70785		1.229		3.00363		4.3972		8.3775		10.7055		13.2147		14.246
121.6	0.67165		1.187		2.96363		4.3396		8.2818		10.5454		13.0516		14.0293
121.7	0.63745		1.146		2.90113		4.2634		8.2036		10.4028		12.8768		13.7978
121.8	0.59645		1.1206		2.83183		4.1628		8.0943		10.2544		12.7088		13.6025
121.9	0.58385		1.0923		2.76543		4.1081		7.9722		10.103		12.5496		13.413
122	0.55455		1.0669		2.70393		4.0388		7.8716		9.9712		12.3601		13.2139
122.1	0.54665		1.0122		2.67853		3.9783		7.7827		9.8042		12.1756		13.0048
122.2	0.51645		0.9663		2.63943		3.8982		7.6665		9.6528		11.9891		12.8163
122.3	0.50275		0.9292		2.59153		3.8191		7.5435		9.5063		11.7967		12.6337
122.4	0.49685		0.8833		2.56523		3.7478		7.4399		9.35		11.6268		12.456
122.5	0.49395		0.8814		2.51343		3.6667		7.3345		9.2172		11.4598		12.2636
122.6	0.48415		0.8501		2.46653		3.5945		7.2036		9.0688		11.2889		12.0566
122.7	0.45785		0.8531		2.42363		3.5339		7.1001		8.9399		11.1121		11.8759
122.8	0.44995		0.8687		2.38743		3.4646		6.9849		8.8344		10.9305		11.707
122.9	0.43825		0.8452		2.34453		3.4099		6.9048		8.727		10.783		11.5244
123	0.42755		0.8325		2.29763		3.3396		6.813		8.6001		10.6268		11.3369
123.1	0.43145		0.8355		2.27033		3.2654		6.729		8.4848		10.4569		11.1601
123.2	0.41195		0.814		2.23123		3.2009		6.6265		8.3628		10.3143		10.9833
123.3	0.41875		0.7994		2.20393		3.1482		6.5318		8.2602		10.1619		10.7969
123.4	0.40995		0.7818		2.17163		3.1043		6.4497		8.1508		10.0467		10.6094
123.5	0.40805		0.7818		2.14043		3.0457		6.3501		8.0493		9.9012		10.4267
123.6	0.39925		0.7661		2.12773		3.0193		6.2564		7.936		9.7655		10.2528
123.7	0.38555		0.7603		2.09553		2.9675		6.1978		7.8442		9.6141		10.0829
123.8	0.36795		0.7652		2.07493		2.9177		6.1314		7.7309		9.4881		9.93055
123.9	0.36405		0.7417		2.03203		2.8748		6.0474		7.6098		9.3474		9.76655
124	0.35825		0.7378		2.01343		2.8367		5.9614		7.4985		9.2381		9.61035
124.1	0.35135		0.7261		1.98513		2.7986		5.897		7.3872		9.117		9.45895
124.2	0.33575		0.7261		1.96173		2.7634		5.8247		7.2856		9.0164		9.31345
124.3	0.32985		0.7085		1.95973		2.7439		5.7466		7.188		8.8982		9.15035
124.4	0.31425		0.6948		1.92753		2.6941		5.7075		7.0942		8.7859		9.02635
124.5	0.30255		0.687		1.90403		2.6589		5.6333		6.9809		8.6667		8.89155
124.6	0.29275		0.6714		1.87873		2.6336		5.563		6.8794		8.5574		8.74505
124.7	0.29085		0.6529		1.85033		2.5818		5.4976		6.7944		8.4226		8.62985
124.8	0.28305		0.6363		1.82303		2.5584		5.4312		6.7046		8.3054		8.50195
124.9	0.28885		0.6167		1.80053		2.5242		5.3706		6.6108		8.1971		8.39745
125	0.27615		0.5962		1.77223		2.4997		5.3081		6.5229		8.1091		8.25385
125.1	0.27135		0.5806		1.74783		2.4539		5.2544		6.4223		7.9998		8.14255
125.2	0.25175		0.5562		1.73223		2.4246		5.1939		6.3227		7.8972		8.01365
125.3	0.25075		0.5494		1.73223		2.3777		5.1275		6.2446		7.782		7.89255
125.4	0.24685		0.5347		1.71463		2.3288		5.0571		6.1645		7.6853		7.78515
125.5	0.22245		0.5239		1.69803		2.2751		4.979		6.0669		7.5867		7.66505
125.6	0.21365		0.5054		1.67653		2.2615		4.9282		5.9829		7.489		7.53215
125.7	0.19315		0.4976		1.66583		2.2371		4.8775		5.8891		7.3836		7.43845
125.8	0.18825		0.4878		1.65013		2.2058		4.8228		5.8169		7.2957		7.30665
125.9	0.18145		0.4702		1.64333		2.1892		4.7671		5.7241		7.2039		7.19925
126	0.15415		0.4575		1.63353		2.1462		4.7144		5.6421		7.1209		7.06935
126.1	0.15025		0.44		1.59943		2.1043		4.6616		5.5581		7.0349		6.96475
126.2	0.15015		0.4468		1.57693		2.0623		4.6109		5.4799		6.9217		6.85155
126.3	0.15315		0.4214		1.56323		2.0193		4.5366		5.4057		6.8338		6.74805
126.4	0.13365		0.3941		1.52713		1.9714		4.4673		5.3442		6.7351		6.63085
126.5	0.13455		0.3931		1.50953		1.946		4.4282		5.2465		6.6385		6.51565
126.6	0.12675		0.3765		1.49003		1.9226		4.3677		5.186		6.5349		6.43065
126.7	0.11115		0.3677		1.48613		1.8914		4.3218		5.1147		6.4529		6.34085
126.8	0.11795		0.3697		1.47443		1.8796		4.2866		5.0346		6.3689		6.23925
126.9	0.10135		0.3697		1.45973		1.8377		4.2514		4.9994		6.2801		6.15135
127	0.09255		0.3472		1.45583		1.8005		4.2114		4.9184		6.1873		6.04105
127.1	0.10625		0.3511		1.44903		1.7898		4.1851		4.8608		6.0935		5.94435
127.2	0.09455		0.3521		1.43533		1.7683		4.145		4.811		5.9939		5.87205
127.3	0.09355		0.3521		1.41583		1.7371		4.1167		4.7358		5.9353		5.77835
127.4	0.07985		0.3306		1.39823		1.7136		4.0942		4.6742		5.8474		5.66305
127.5	0.08675		0.3374		1.38063		1.7273		4.0562		4.6069		5.7713		5.57815
127.6	0.06525		0.3179		1.37483		1.698		4.0142		4.5415		5.7127		5.49315
127.7	0.05545		0.3189		1.37383		1.6834		3.9526		4.4799		5.6609		5.39745
127.8	0.06225		0.3189		1.36013		1.6541		3.9585		4.437		5.5818		5.29975
127.9	0.05455		0.2993		1.33083		1.6209		3.9097		4.3979		5.5047		5.20995
128	0.05745		0.2837		1.31613		1.5847		3.8726		4.3315		5.4607		5.14935
128.1	0.04575		0.2701		1.30353		1.5603		3.8316		4.2905		5.4334		5.07125
128.2	0.03785		0.2701		1.28883		1.4988		3.7769		4.2417		5.3992		5.00095
128.3	0.02225		0.2378		1.26343		1.4656		3.7359		4.1831		5.3289		4.93355
128.4	0.01645		0.2339		1.24003		1.4226		3.7085		4.1147		5.2498		4.85835
128.5	0.01055		0.2173		1.29273		1.4207		3.6724		4.0981		5.2176		4.80465
128.6	-0.00794999		0.2329		1.29173		1.4119		3.6401		4.0542		5.1678		4.76075
128.7	-0.02165		0.2007		1.29373		1.406		3.6011		4.0346		5.0857		4.70015
128.8	-0.03435		0.1841		1.29963		1.3865		3.5659		3.9995		5.0232		4.64065
128.9	-0.02065		0.1753		1.28493		1.3582		3.523		3.935		4.9959		4.55075
129	-0.03335		0.15		1.29183		1.3455		3.4761		3.8667		4.9285		4.49905
129.1	-0.04995		0.1382		1.29863		1.3347		3.4087		3.8208		4.8621		4.47065
129.2	-0.06665		0.1363		1.29763		1.3181		3.3677		3.7661		4.7625		4.43065
129.3	-0.10365		0.1197		1.29473		1.2957		3.3374		3.7358		4.7107		4.36425
129.4	-0.09195		0.1323		1.28593		1.2947		3.2925		3.6831		4.658		4.29585
129.5	-0.09585		0.1362		1.28883		1.3191		3.2593		3.644		4.6062		4.25485
129.6	-0.09495		0.1548		1.26643		1.2986		3.2153		3.6059		4.5584		4.18745
129.7	-0.07835		0.1607		1.21753		1.281		3.1714		3.5893		4.5086		4.09765
129.8	-0.07245		0.1675		1.20483		1.2117		3.1362		3.5639		4.4637		4.04105
129.9	-0.07735		0.1665		1.15803		1.1726		3.0796		3.4858		4.3992		3.99115
130	-0.05785		0.1724		1.15603		1.1687		3.064		3.4526		4.3445		3.92475
130.1	-0.05295		0.1656		1.15403		1.1375		3.0386		3.4272		4.3084		3.89645
130.2	-0.04605		0.1841		1.14723		1.117		3.0181		3.3833		4.2556		3.81545
130.3	-0.03245		0.1958		1.14233		1.1179		2.9995		3.3413		4.242		3.75385
130.4	-0.02365		0.1861		1.11793		1.1013		3.0044		3.2817		4.1912		3.69135
130.5	-0.01095		0.1744		1.12373		1.1384		2.9829		3.2309		4.1687		3.65625
130.6	-0.00704999				1.11113		1.114		2.9761		3.1909		4.1385		3.60735
130.7	-0.01675				1.09543		1.0984		2.9439		3.1489		4.1219		3.57325
130.8	-0.04215								2.937		3.0991		4.0926		3.54005
130.9									2.9282		3.0571		4.0476		3.48725
131									2.8892		3.0278		4.0466		3.44435
131.1															3.39645
131.2															3.32325
131.3															3.28705
131.4															3.24605
131.5															3.20115
131.6															3.16695
131.7
131.8
131.9
132
144
144.1
144.2
144.3
144.4
144.5
144.6
144.7
144.8
144.9
145
145.1
145.2
145.3
145.4
145.5
145.6
145.7
145.8
145.9
146
146.1
146.2
146.3
146.4
146.5
146.6
146.7
146.8
146.9
147
147.1
147.2
147.3
147.4
147.5
147.6
147.7
147.8
147.9
148
148.1
148.2
148.3
148.4
148.5
148.6
148.7
148.8
148.9
149
149.1
149.2
149.3
149.4
149.5
149.6
149.7
149.8
149.9
150
150.1
150.2
150.3
150.4
150.5
150.6
150.7
150.8
150.9
151
151.1
151.2
151.3
151.4
151.5
151.6
151.7
151.8
151.9
152
152.1
152.2
152.3
152.4
152.5
152.6
152.7
152.8
152.9
153
153.1
153.2
153.3
153.4
153.5
153.6
153.7
153.8
153.9
154
154.1
154.2
154.3
154.4
154.5
154.6
154.7
154.8
154.9
155
155.1
155.2
155.3
155.4
155.5
155.6
155.7
155.8
155.9
156
156.1
156.2
156.3
156.4
156.5
156.6
156.7
156.8
156.9
157
157.1
157.2
157.3
157.4
157.5
157.6
157.7
157.8
157.9
158
158.1
158.2
158.3
158.4
158.5
158.6
158.7
158.8
158.9
159
159.1
159.2
159.3
159.4
159.5
159.6
159.7
159.8
159.9
160
160.1
160.2
160.3
160.4
160.5
160.6
160.7
160.8
160.9
161
161.1
161.2
161.3
161.4
161.5
161.6
161.7
161.8
161.9
162
162.1
162.2
162.3
162.4
162.5
162.6
162.7
162.8
162.9
163
163.1
163.2
163.3
163.4
163.5
163.6
163.7
163.8
163.9
164
164.1
164.2
164.3
164.4
164.5
164.6
164.7
164.8
164.9
165
165.1
165.2
165.3
165.4
165.5
165.6
165.7
165.8
165.9
166
166.1
166.2
166.3
166.4
166.5
166.6
166.7
166.8
166.9
167
167.1
167.2
167.3
167.4
167.5
167.6
167.7
167.8
167.9
168
168.1
168.2
168.3
168.4
168.5
168.6
168.7
168.8
168.9
169
169.1
169.2
169.3
169.4
169.5
169.6
169.7
169.8
169.9
170
170.1
170.2
170.3
170.4
170.5
170.6
170.7
170.8
170.9
171
171.1
171.2
171.3
171.4
171.5
171.6
171.7
171.8
171.9
172
172.1
172.2
172.3
172.4
172.5
172.6
172.7
172.8
172.9
173
173.1
173.2
173.3
173.4
173.5
173.6
173.7
173.8
173.9
174
174.1
174.2
174.3
174.4
174.5
174.6
174.7
174.8
174.9
175
175.1
175.2
175.3
175.4
175.5
175.6
175.7
175.8
175.9
176
176.1
176.2
176.3
176.4
176.5
176.6
176.7
176.8
176.9
177
177.1
177.2
177.3
177.4
177.5
177.6
177.7
159.14
159.24
159.34
159.44
159.54
159.64
159.74
159.84
159.94
160.04
160.14
160.24
160.34
160.44
160.54
160.64
160.74
160.84
160.94
161.04
161.14
161.24
161.34
161.44
161.54
161.64
161.74
161.84
161.94
162.04
162.14
162.24
162.34
162.44
162.54
162.64
162.74
162.84
162.94
163.04
163.14
163.24
163.34
163.44
163.54
163.64
163.74
163.84
163.94
164.04
164.14
164.24
164.34
164.44
164.54
164.64
164.74
164.84
164.94
165.04
165.14
165.24
165.34
165.44
165.54
165.64
165.74
165.84
165.94
166.04
166.14
166.24
166.34
166.44
166.54
166.64
166.74
166.84
166.94
167.04
167.14
167.24
167.34
167.44
167.54
167.64
167.74
167.84
167.94
168.04
168.14
168.24
168.34
168.44
168.54
168.64
168.74
168.84
168.94
169.04
169.14
169.24
169.34
169.44
169.54
169.64
169.74
169.84
169.94
170.04
170.14
170.24
170.34
170.44
170.54
170.64
170.74
170.84
170.94
171.04
171.14
171.24
171.34
171.44
171.54
171.64
171.74
171.84
171.94
172.04
172.14
172.24
172.34
172.44
172.54
172.64
172.74
172.84
172.94
173.04
173.14
173.24
173.34
173.44
173.54
173.64
173.74
173.84
173.94
174.04
174.14
174.24
174.34
174.44
174.54
174.64
174.74
174.84
174.94
175.04
175.14
175.24
175.34
175.44
175.54
175.64
175.74
175.84
175.94
176.04
176.14
176.24
176.34
176.44
176.54
176.64
176.74
176.84
176.94
177.04
177.14
177.24
177.34
177.44
177.54
177.64
177.74
177.84
177.94
178.04
178.14
178.24
178.34
178.44
178.54
178.64
178.74
178.84
178.94
179.04
179.14
179.24
179.34
179.44
179.54
179.64
179.74
179.84
179.94
180.04
180.14
180.24
180.34
180.44
180.54
180.64
180.74
180.84
180.94
181.04
181.14
181.24
181.34
181.44
181.54
181.64
181.74
181.84
181.94
182.04
182.14
182.24
182.34
182.44
182.54
182.64
182.74
182.84
182.94
183.04
183.14
183.24
183.34
183.44
183.54
183.64
183.74
183.84
183.94
184.04
184.14
184.24
184.34
184.44
184.54
184.64
184.74
184.84
184.94
185.04
185.14
185.24
185.34
185.44
185.54
185.64
185.74
185.84
185.94
186.04
186.14
186.24
186.34
186.44
186.54
186.64
186.74
186.84
186.94
187.04
187.14
187.24
187.34
187.44
187.54
187.64
187.74
187.84
187.94
188.04
188.14
188.24
188.34
188.44
188.54
188.64
188.74
188.84
188.94
189.04
189.14
189.24
189.34
189.44
189.54
189.64
189.74
189.84
189.94
190.04
190.14
190.24
190.34
190.44
190.54
190.64
190.74
190.84
190.94
191.04
191.14
191.24
191.34
191.44
191.54
191.64
191.74
191.84
191.94
192.04
192.14
192.24
192.34
192.44
192.54
192.64
192.74
192.84
192.94
[truncated: 471 more rows]

## Sheet: Suppl. Fig. 12c (SPR)
Concentration (mM)	SPR response (RU, fit)
7.8	1.25618
17.8	2.64518
27.8	3.83219
37.9	4.85828
47.9	5.75409
57.9	6.54296
67.9	7.24296
78	7.86831
88	8.43034
98	8.9382
108	9.39937
118	9.82001
128	10.2052
138	10.5593
148	10.8859
158	11.1881
168	11.4685
178	11.7294
188	11.9727
198	12.2003
208	12.4135
218	12.6137
228	12.802
238	12.9795
248	13.147
258	13.3055
268	13.4555
278	13.5978
288	13.7329
298	13.8614
308	13.9838
318	14.1004
329	14.2117
339	14.318
349	14.4197
359	14.517
369	14.6103
379	14.6997
389	14.7856
399	14.868
409	14.9473
419	15.0235
429	15.0969
439	15.1677
449	15.2359
459	15.3017
469	15.3652
479	15.4265
489	15.4859
499	15.5432
509	15.5987
519	15.6524
529	15.7045
539	15.7549
549	15.8038
559	15.8512
569	15.8972
579	15.9419
589	15.9854
599	16.0275
609	16.0685
619	16.1084
629	16.1472
639	16.185
649	16.2218
659	16.2576
669	16.2924
679	16.3264
689	16.3596
699	16.3919
709	16.4235
719	16.4542
729	16.4843
739	16.5136
749	16.5422
759	16.5702
769	16.5976
780	16.6243
790	16.6504
800	16.676
810	16.701
820	16.7255
830	16.7494
840	16.7728
850	16.7958
860	16.8183
870	16.8403
880	16.8618
890	16.883
900	16.9037
910	16.924
920	16.9439
930	16.9634
940	16.9826
950	17.0014
960	17.0198
970	17.0379
980	17.0557
990	17.0731
1000	17.0903

## Sheet: Suppl. Fig. 20 (SEC)
Elution volume (ml)	Absorbance (280 nm)	Fraction limits (elution volume, ml)	Fraction ID
ml	mAU	ml
0	9.564	28.11	Waste
0.139129	-0.444	28.13	1A1
0.278258	-0.872	29.14	1A2
0.417386	-0.28	30.14	1A3
0.556515	-0.186	31.14	1A4
0.695644	-0.341	32.14	1A5
0.834773	-0.373	33.14	1A6
0.973902	-0.452	34.14	1A7
1.11303	-0.448	35.14	1A8
1.25216	-0.722	36.14	1A9
1.39129	-0.47	37.14	1A10
1.53042	-0.557	38.14	1A11
1.66955	-0.479	39.14	1A12
1.80867	-0.617	40.14	1B12
1.9478	-0.543	41.14	1B11
2.08693	-0.571	42.14	1B10
2.22606	-0.591	43.14	1B9
2.36519	-0.608	44.14	1B8
2.50432	-0.578	45.14	1B7
2.64345	-0.638	46.14	1B6
2.78258	-0.796	47.14	1B5
2.9217	-0.522	48.14	1B4
3.06083	-0.561	49.14	1B3
3.19996	-0.553	50.14	1B2
3.33909	-0.668	51.14	1B1
3.47822	-0.637	52.14	1C1
3.61735	-0.627	53.14	1C2
3.75648	-0.695	54.14	1C3
3.89561	-0.688	55.14	1C4
4.03474	-0.842	56.14	1C5
4.17386	-0.866	57.14	1C6
4.31299	-0.688	58.14	1C7
4.45212	-0.724	59.14	1C8
4.59125	-0.757	60.14	1C9
4.73038	-0.647	61.14	1C10
4.86951	-0.789	62.14	1C11
5.00864	-0.667	63.14	1C12
5.14777	-0.743	64.14	1D12
5.28689	-0.631	65.14	1D11
5.42602	-0.787	66.14	1D10
5.56515	-0.774	67.14	1D9
5.70428	-0.82	68.14	1D8
5.84341	-0.833	69.14	1D7
5.98254	-0.499	70.14	1D6
6.12167	-0.756	71.14	1D5
6.2608	-0.746	72.14	1D4
6.39992	-0.782	73.14	1D3
6.53905	-0.664	74.14	1D2
6.67818	-0.687	75.14	1D1
6.81731	-0.571	76.14	1E1
6.95644	-0.868	77.14	1E2
7.09557	-0.753	78.14	1E3
7.2347	-0.69	79.14	1E4
7.37383	-0.826	80.14	1E5
7.51296	-0.809	81.14	1E6
7.65208	-0.751	82.14	1E7
7.79121	-0.799	83.14	1E8
7.93034	-0.876	84.14	1E9
8.06947	-0.803	85.14	1E10
8.2086	-0.871	86.14	1E11
8.34773	-0.949	87.14	1E12
8.48686	-0.804	88.14	1F12
8.62599	-0.729	89.14	1F11
8.76511	-0.738	90.14	1F10
8.90424	-0.638	91.14	1F9
9.04337	-0.833	92.14	1F8
9.1825	-0.683	93.14	1F7
9.32163	-1.058	94.14	1F6
9.46076	-0.796	95.14	1F5
9.59989	-0.847	96.14	1F4
9.73902	-0.915	97.14	1F3
9.87815	-0.897	98.14	1F2
10.0173	-0.912	99.14	1F1
10.1564	-0.984	100.14	1G1
10.2955	-0.854	101.14	1G2
10.4347	-1.036	102.14	1G3
10.5738	-1.033	103.14	1G4
10.7129	-1.17	104.14	1G5
10.852	-0.985	105.14	1G6
10.9912	-0.916	106.14	1G7
11.1303	-0.901	107.14	1G8
11.2694	-1	108.14	1G9
11.4086	-1.106	109.14	1G10
11.5477	-0.999	110.14	1G11
11.6868	-0.702	111.14	1G12
11.8259	-0.809	112.14	1H12
11.9651	-0.824	113.14	1H11
12.1042	-0.943	114.14	1H10
12.2433	-0.854	115.14	1H9
12.3825	-0.829	116.14	1H8
12.5216	-1.162	117.14	1H7
12.6607	-1.141	118.14	1H6
12.7998	-1.142	119.14	1H5
12.939	-1.21	120.14	1H4
13.0781	-0.975	121.14	1H3
13.2172	-0.88	122.14	1H2
13.3564	-1.003	123.14	1H1
13.4955	-1.06	124.14	2A1
13.6346	-1.08	124.65	Waste
13.7738	-1.11	124.68	Waste
13.9129	-0.988
14.052	-1.145
14.1911	-0.839
14.3303	-1.164
14.4694	-1.008
14.6085	-1.138
14.7477	-1.043
14.8868	-1.024
15.0259	-1.023
15.165	-1.038
15.3042	-1.144
15.4433	-1.241
15.5824	-0.869
15.7216	-1.071
15.8607	-1.027
15.9998	-1.068
16.1389	-0.991
16.2781	-0.94
16.4172	-1.164
16.5563	-1.137
16.6955	-1.1
16.8346	-1.177
16.9737	-0.879
17.1128	-1.102
17.252	-1.116
17.3911	-1.16
17.5302	-1.005
17.6694	-1.206
17.8085	-1.151
17.9476	-1.201
18.0867	-1.233
18.2259	-1.207
18.365	-1.069
18.5041	-1.335
18.6433	-1.08
18.7824	-1.19
18.9215	-1.189
19.0606	-1.295
19.1998	-1.113
19.3389	-1.221
19.478	-1.395
19.6172	-1.354
19.7563	-1.379
19.8954	-1.476
20.0345	-1.323
20.1737	-1.121
20.3128	-1.221
20.4519	-1.327
20.5911	-1.3
20.7302	-1.174
20.8693	-1.209
21.0084	-1.222
21.1476	-1.384
21.2867	-1.181
21.4258	-1.224
21.565	-1.138
21.7041	-1.284
21.8432	-1.136
21.9824	-1.279
22.1215	-1.165
22.2606	-1.247
22.3997	-1.196
22.5389	-1.248
22.678	-1.333
22.8171	-1.197
22.9563	-1.199
23.0954	-1.262
23.2345	-1.278
23.3736	-1.303
23.5128	-1.271
23.6519	-1.121
23.791	-1.192
23.9302	-1.131
24.0693	-1.16
24.2084	-1.164
24.3475	-1.156
24.4867	-1.248
24.6258	-1.032
24.7649	-1.191
24.9041	-1.275
25.0432	-1.073
25.1823	-1.173
25.3214	-1.298
25.4606	-1.135
25.5997	-1.093
25.7388	-1.189
25.878	-1.009
26.0171	-1.221
26.1562	-1.076
26.2953	-1.192
26.4345	-1.185
26.5736	-1.388
26.7127	-1.187
26.8519	-1.218
26.991	-1.32
27.1301	-1.326
27.2692	-1.181
27.4084	-1.439
27.5475	-1.222
27.6866	-1.162
27.8258	-1.185
27.9649	-1.278
28.104	-1.277
28.2431	-1.155
28.3823	-1.167
28.5214	-1.406
28.6605	-1.218
28.7997	-1.268
28.9388	-1.393
29.0779	-1.34
29.217	-1.204
29.3562	-1.319
29.4953	-1.29
29.6344	-1.091
29.7736	-1.31
29.9127	-1.379
30.0518	-1.449
30.191	-1.3
30.3301	-1.036
30.4692	-1.413
30.6083	-1.203
30.7475	-1.479
30.8866	-1.161
31.0257	-1.269
31.1649	-1.183
31.304	-1.255
31.4431	-1.371
31.5822	-1.447
31.7214	-1.165
31.8605	-1.17
31.9996	-1.248
32.1388	-1.267
32.2779	-1.33
32.417	-1.202
32.5561	-1.079
32.6953	-1.234
32.8344	-1.398
32.9735	-1.228
33.1127	-1.263
33.2518	-1.305
33.3909	-1.161
33.53	-1.35
33.6692	-1.221
33.8083	-1.388
33.9474	-1.421
34.0866	-1.226
34.2257	-1.272
34.3648	-1.154
34.5039	-1.388
34.6431	-1.285
34.7822	-1.354
34.9213	-1.413
35.0605	-1.34
35.1996	-1.571
35.3387	-1.596
35.4778	-1.577
35.617	-1.28
35.7561	-1.189
35.8952	-1.343
36.0344	-1.581
36.1735	-1.422
36.3126	-1.307
36.4517	-1.435
36.5909	-1.474
36.73	-1.037
36.8691	-1.342
37.0083	-1.25
37.1474	-1.394
37.2865	-1.24
37.4256	-1.222
37.5648	-1.236
37.7039	-1.322
37.843	-1.186
37.9822	-1.226
38.1213	-1.359
38.2604	-1.08
38.3995	-1.16
38.5387	-1.34
38.6778	-1.2
38.8169	-1.179
38.9561	-1.083
39.0952	-1.219
39.2343	-1.017
39.3735	-1.251
39.5126	-0.971
39.6517	-1.118
39.7908	-0.826
39.93	-1.027
40.0691	-0.906
40.2082	-0.642
40.3474	-0.575
40.4865	-0.765
40.6256	-0.755
40.7647	-0.377
40.9039	-0.228
41.043	-0.178
41.1821	-0.142
41.3213	0.001
41.4604	0.055
41.5995	-0.076
41.7386	0.172
41.8778	0.244
42.0169	0.068
42.156	0.14
42.2952	0.345
42.4343	0.254
42.5734	0.069
42.7125	0.166
42.8517	0.188
42.9908	0.199
43.1299	0.276
43.2691	-0.193
43.4082	-0.007
43.5473	-0.046
43.6864	-0.19
43.8256	-0.346
43.9647	-0.261
44.1038	-0.337
44.243	-0.483
44.3821	-0.338
44.5212	-0.424
44.6603	-0.563
44.7995	-0.611
44.9386	-0.589
45.0777	-0.587
45.2169	-0.707
45.356	-0.566
45.4951	-0.496
45.6342	-0.612
45.7734	-0.918
45.9125	-0.862
46.0516	-0.775
46.1908	-0.689
46.3299	-0.851
46.469	-0.761
46.6081	-0.552
46.7473	-0.818
46.8864	-0.919
47.0255	-0.814
47.1647	-0.736
47.3038	-1.004
47.4429	-0.88
47.5821	-0.692
47.7212	-0.891
47.8603	-0.9
47.9994	-0.722
48.1386	-0.806
48.2777	-0.874
48.4168	-0.84
48.556	-0.625
48.6951	-0.738
48.8342	-0.869
48.9733	-0.752
49.1125	-0.805
49.2516	-0.858
49.3907	-0.87
49.5299	-0.886
49.669	-0.884
49.8081	-0.886
49.9472	-0.805
50.0864	-0.985
50.2255	-0.804
50.3646	-0.766
50.5038	-0.815
50.6429	-0.706
50.782	-0.784
50.9211	-0.598
51.0603	-0.493
51.1994	-0.428
51.3385	-0.626
51.4777	-0.525
51.6168	-0.629
51.7559	-0.524
51.895	-0.314
52.0342	-0.424
52.1733	-0.261
52.3124	-0.176
52.4516	-0.237
52.5907	-0.042
52.7298	-0.028
52.8689	0.049
53.0081	0.104
53.1472	0.422
53.2863	0.204
53.4255	0.391
53.5646	0.32
53.7037	0.638
53.8428	0.691
53.982	0.518
54.1211	0.932
54.2602	1.243
54.3994	0.947
54.5385	1.338
54.6776	1.395
54.8167	1.482
54.9559	1.756
55.095	1.628
55.2341	2.097
55.3733	2.298
55.5124	2.433
55.6515	2.535
55.7907	2.573
55.9298	2.887
56.0689	3.066
56.208	3.604
56.3472	3.72
56.4863	4.211
56.6254	4.279
56.7646	5.012
56.9037	4.904
57.0428	5.56
57.1819	5.797
57.3211	6.501
57.4602	6.875
57.5993	7.45
57.7385	7.839
57.8776	8.676
58.0167	8.736
58.1558	9.678
58.295	9.784
58.4341	10.95
58.5732	11.164
58.7124	12.263
58.8515	12.357
58.9906	13.909
59.1297	14.314
59.2689	15.427
59.408	15.978
59.5471	17.386
59.6863	17.835
59.8254	19.656
59.9645	19.98
60.1036	21.716
60.2428	22.38
60.3819	24.356
60.521	24.909
60.6602	27.053
60.7993	27.581
60.9384	29.359
61.0775	30.382
61.2167	32.978
61.3558	34.316
61.4949	36.062
61.6341	37.676
61.7732	40.102
61.9123	41.577
62.0514	43.597
62.1906	46.04
62.3297	49.129
62.4688	51.632
62.608	54.28
62.7471	57.637
62.8862	60.026
63.0253	64.452
63.1645	66.745
63.3036	71.5
63.4427	74.533
63.5819	79.592
63.721	83.284
63.8601	88.811
63.9992	93.878
64.1384	100.346
64.2775	105.671
64.4166	113.372
64.5558	118.425
64.6949	126.766
64.834	133.27
64.9732	143.66
65.1123	150.58
65.2514	162.114
65.3905	169.715
65.5297	180.417
65.6688	190.35
65.8079	202.213
65.9471	213.454
66.0862	225.45
66.2253	236.633
66.3644	249.391
66.5036	262.718
66.6427	275.302
66.7818	290.164
66.921	302.969
67.0601	318.387
67.1992	331.657
67.3383	346.457
67.4775	359.475
67.6166	374.882
67.7557	386.845
67.8949	402.237
68.034	413.907
68.1731	428.635
68.3122	440.206
68.4514	454.172
68.5905	464.243
68.7296	477.749
68.8688	487.103
69.0079	497.92
69.147	507.22
69.2861	516.614
69.4253	523.962
69.5644	532.635
69.7035	537.381
69.8427	544.157
69.9818	548.441
70.1209	552.791
70.26	555.454
70.3992	558.929
70.5383	558.356
70.6774	560.234
70.8166	558.602
70.9557	557.72
71.0948	555.096
71.2339	551.844
71.3731	546.082
71.5122	541.247
71.6513	535.169
71.7905	527.231
71.9296	519.651
72.0687	509.131
72.2078	499.411
72.347	487.736
72.4861	476.229
72.6252	462.374
72.7644	451.743
72.9035	437.238
73.0426	424.043
73.1818	407.593
73.3209	395.926
73.46	380.542
73.5991	365.708
73.7383	351.656
73.8774	337.343
74.0165	324.097
74.1557	309.466
74.2948	295.322
74.4339	281.74
74.573	268.934
74.7122	255.951
74.8513	243.732
74.9904	232.18
75.1296	220.851
75.2687	209.837
75.4078	199.561
75.5469	189.221
75.6861	180.369
75.8252	170.686
75.9643	163.379
76.1035	155.172
76.2426	148.321
76.3817	140.757
76.5208	135.216
76.66	128.46
76.7991	123.215
76.9382	117.86
77.0774	113.578
77.2165	108.733
77.3556	105.121
77.4947	100.877
77.6339	97.761
77.773	94.466
77.9121	91.775
78.0513	89.059
78.1904	86.856
78.3295	84.41
78.4686	82.819
78.6078	80.947
78.7469	79.553
78.886	78.291
79.0252	77.042
79.1643	76.05
79.3034	75.534
79.4425	74.845
79.5817	74.351
79.7208	73.786
79.8599	73.599
79.9991	73.796
80.1382	73.757
80.2773	73.775
80.4164	74.132
80.5556	74.28
80.6947	74.63
80.8338	75.271
80.973	75.694
81.1121	76.377
81.2512	76.743
81.3903	77.519
81.5295	77.815
81.6686	78.518
81.8077	79.123
81.9469	79.527
82.086	79.905
82.2251	80.357
82.3643	80.681
82.5034	81.245
82.6425	81.045
82.7816	81.26
82.9208	81.11
83.0599	80.962
83.199	80.581
83.3382	80.616
83.4773	79.823
83.6164	79.148
83.7555	78.559
83.8947	77.583
84.0338	76.624
84.1729	75.819
84.3121	74.72
84.4512	73.596
84.5903	71.946
84.7294	70.514
84.8686	69.429
85.0077	67.647
85.1468	66.126
85.286	64.463
85.4251	62.727
85.5642	60.89
85.7033	59.25
85.8425	57.669
85.9816	55.598
86.1207	54.097
86.2599	52.081
86.399	50.599
86.5381	48.801
86.6772	47.378
86.8164	45.387
86.9555	43.942
87.0946	42.407
87.2338	40.833
87.3729	39.28
87.512	38.126
87.6511	36.722
87.7903	35.163
87.9294	33.999
88.0685	32.87
88.2077	32.034
88.3468	30.876
88.4859	29.839
88.625	29.029
88.7642	28.186
88.9033	27.388
89.0424	26.664
89.1816	25.967
89.3207	25.319
89.4598	24.731
89.5989	23.949
89.7381	23.475
89.8772	23.081
90.0163	22.61
90.1555	21.948
90.2946	21.8
90.4337	21.213
90.5729	20.838
90.712	20.48
90.8511	20.056
90.9902	19.717
91.1294	19.389
91.2685	19.001
91.4076	18.809
91.5468	18.699
91.6859	18.091
91.825	17.796
91.9641	17.828
92.1033	17.575
92.2424	17.333
92.3815	16.941
92.5207	16.718
92.6598	16.388
92.7989	16.265
92.938	15.936
93.0772	15.858
93.2163	15.757
93.3554	15.37
93.4946	15.289
93.6337	14.935
93.7728	14.902
93.9119	14.595
94.0511	14.406
94.1902	14.323
94.3293	14.113
94.4685	13.936
94.6076	13.455
94.7467	13.446
94.8858	13.084
95.025	13.02
95.1641	12.821
95.3032	12.626
95.4424	12.316
95.5815	12.28
95.7206	12.168
95.8597	11.666
95.9989	11.551
96.138	11.107
96.2771	10.99
96.4163	10.74
96.5554	10.664
96.6945	10.401
96.8336	10.08
96.9728	9.897
97.1119	9.719
97.251	9.524
97.3902	9.467
97.5293	9.077
97.6684	8.765
97.8075	8.364
97.9467	8.296
98.0858	8.161
98.2249	8.06
98.3641	7.565
98.5032	7.367
98.6423	7.142
98.7815	7.107
98.9206	6.701
99.0597	6.563
99.1988	6.433
99.338	6.353
99.4771	5.963
99.6162	5.767
99.7554	5.564
99.8945	5.436
100.034	5.359
100.173	5.053
100.312	4.889
100.451	4.766
100.59	4.705
100.729	4.36
100.868	4.426
101.008	4.023
101.147	4.068
101.286	3.847
101.425	3.876
101.564	3.521
101.703	3.426
101.842	3.593
101.981	3.122
102.121	3.216
102.26	3.06
102.399	3.115
102.538	2.667
102.677	2.913
102.816	2.465
102.955	2.82
103.094	2.351
103.234	2.49
103.373	2.567
103.512	2.416
103.651	2.22
103.79	2.169
103.929	2.176
104.068	1.779
104.207	1.679
104.347	1.958
104.486	1.93
104.625	1.848
104.764	1.639
104.903	1.552
105.042	1.588
105.181	1.447
105.321	1.558
105.46	1.564
105.599	1.515
105.738	1.586
105.877	1.601
106.016	1.548
106.155	1.237
106.294	1.587
106.434	1.252
106.573	1.329
106.712	1.16
106.851	1.505
106.99	1.484
107.129	1.129
107.268	1.2
107.407	1.348
107.547	1.198
107.686	1.137
107.825	1.038
107.964	1.142
108.103	1.059
108.242	0.897
108.381	1.143
108.52	0.997
108.66	0.994
108.799	0.906
108.938	0.995
109.077	1.06
109.216	0.766
109.355	0.901
109.494	1.103
109.633	0.745
109.773	0.691
109.912	1.019
110.051	0.75
110.19	0.722
110.329	0.69
110.468	0.88
110.607	0.852
110.747	0.823
110.886	0.896
111.025	0.804
111.164	0.887
111.303	0.691
111.442	0.725
111.581	0.704
111.72	0.796
111.86	0.951
111.999	0.645
112.138	0.608
112.277	0.685
112.416	0.514
112.555	0.425
112.694	0.535
112.833	0.549
112.973	0.393
113.112	0.259
113.251	0.173
113.39	0.2
113.529	0.264
113.668	0.225
113.807	0.2
113.946	0.139
114.086	0.31
114.225	0.419
114.364	0.14
114.503	-0.006
114.642	0.086
114.781	0.034
114.92	0.101
115.06	0.013
115.199	0.011
115.338	0.088
115.477	0.143
115.616	0.01
115.755	0.12
115.894	-0.035
116.033	0.051
116.173	0.075
116.312	-0.226
116.451	-0.15
116.59	-0.251
116.729	0.085
116.868	-0.292
117.007	-0.202
117.146	-0.056
117.286	-0.16
117.425	-0.194
117.564	-0.272
117.703	-0.377
117.842	-0.215
117.981	-0.525
118.12	-0.254
118.259	-0.459
118.399	-0.434
118.538	-0.18
118.677	-0.27
118.816	-0.451
118.955	-0.269
119.094	-0.533
119.233	-0.475
119.373	-0.197
119.512	-0.438
119.651	-0.359
119.79	-0.3
119.929	-0.437
120.068	-0.244
120.207	-0.337
120.346	-0.471
120.486	-0.33
120.625	-0.48
120.764	-0.641
120.903	-0.167
121.042	-0.316
121.181	-0.113
121.32	-0.151
121.459	-0.372
121.599	-0.331
121.738	-0.302
121.877	-0.395
122.016	-0.36
122.155	-0.393
122.294	-0.278
122.433	-0.186
122.572	-0.174
122.712	-0.191
122.851	-0.027
122.99	-0.065
123.129	-0.194
123.268	-0.135
123.407	-0.323
123.546	-0.311
123.686	-0.245
123.825	-0.018
123.964	0.015
124.103	-0.037
124.242	0.019
124.381	0.006
124.52	-0.1
124.659	0.03
